# Supplementary material for: Origin of outer tropical cyclone rainbands
Source: Nat Commun. 2023 Nov 3;14:7061. doi: 10.1038/s41467-023-42896-x (PMC10624872; doi:10.1038/s41467-023-42896-x)
Supplement: Supplementary file 3 — Supplementary Data 1 [file 41467_2023_42896_MOESM3_ESM.xlsx]

## Sheet: 工作表1
TCR cases	Typhoon	Formative date and time (UTC)
1	Rammasun	2002-07-02 11:00:00
2	Rammasun	2002-07-02 22:00:00
3	Rammasun	2002-07-03 04:30:00
4	Nakri	2002-07-09 04:30:00
5	Nakri	2002-07-09 14:30:00
6	Sinlaku	2002-09-05 02:00:00
7	Sinlaku	2002-09-06
8	Sinlaku	2002-09-06 04:30:00
9	Sinlaku	2002-09-06 10:30:00
10	Sinlaku	2002-09-07 01:00:00
11	Sinlaku	2002-09-07 08:00:00
12	Kujira	2003-04-22 07:30:00
13	Kujira	2003-04-22 10:30:00
14	Nangka	2003-06-02 09:00:00
15	Soudelor	2003-06-17
16	Soudelor	2003-06-17 03:30:00
17	Soudelor	2003-06-17 10:00:00
18	Soudelor	2003-06-17 18:30:00
19	Soudelor	2003-06-17 21:00:00
20	Soudelor	2003-06-18 03:00:00
21	Imbudo	2003-07-21 17:30:00
22	Imbudo	2003-07-21 23:00:00
23	Imbudo	2003-07-22 02:00:00
24	Imbudo	2003-07-22 17:00:00
25	Imbudo	2003-07-23 01:30:00
26	Morakot	2003-08-02 05:30:00
27	Morakot	2003-08-02 09:30:00
28	Morakot	2003-08-02 16:30:00
29	Morakot	2003-08-02 16:30:00
30	Morakot	2003-08-03
31	Morakot	2003-08-03 01:00:00
32	Morakot	2003-08-03 02:30:00
33	Morakot	2003-08-03 05:00:00
34	Morakot	2003-08-03 06:30:00
35	Morakot	2003-08-03 11:30:00
36	Morakot	2003-08-03 14:30:00
37	Morakot	2003-08-03 16:30:00
38	Morakot	2003-08-03 17:30:00
39	Morakot	2003-08-03 18:00:00
40	Morakot	2003-08-03 22:30:00
41	Morakot	2003-08-04 01:30:00
42	Morakot	2003-08-04 02:00:00
43	Morakot	2003-08-04 02:00:00
44	Morakot	2003-08-04 06:00:00
45	Vamco	2003-08-19 00:30:00
46	Vamco	2003-08-19 02:30:00
47	Vamco	2003-08-19 06:00:00
48	Vamco	2003-08-19 19:00:00
49	Krovanh	2003-08-22 05:00:00
50	Krovanh	2003-08-22 05:00:00
51	Krovanh	2003-08-22 07:30:00
52	Krovanh	2003-08-22 08:00:00
53	Krovanh	2003-08-22 12:00:00
54	Krovanh	2003-08-22 14:00:00
55	Krovanh	2003-08-23 00:30:00
56	Krovanh	2003-08-23 10:30:00
57	Dujuan	2003-08-31 17:30:00
58	Dujuan	2003-09-01 06:00:00
59	Dujuan	2003-09-01 13:00:00
60	Dujuan	2003-09-01 13:30:00
61	Dujuan	2003-09-01 16:30:00
62	Dujuan	2003-09-01 19:00:00
63	Dujuan	2003-09-01 20:00:00
64	Dujuan	2003-09-01 22:30:00
65	Dujuan	2003-09-01 23:30:00
66	Dujuan	2003-09-02 02:30:00
67	Dujuan	2003-09-02 03:00:00
68	Melor	2003-11-02 08:30:00
69	Melor	2003-11-03 03:30:00
70	Conson	2004-06-08
71	Conson	2004-06-08 01:30:00
72	Conson	2004-06-08 02:00:00
73	Conson	2004-06-08 04:00:00
74	Conson	2004-06-08 06:30:00
75	Conson	2004-06-08 09:00:00
76	Conson	2004-06-08 09:30:00
77	Conson	2004-06-08 13:00:00
78	Conson	2004-06-08 16:30:00
79	Conson	2004-06-08 20:00:00
80	Conson	2004-06-09 01:00:00
81	Conson	2004-06-09 02:00:00
82	Conson	2004-06-09 07:00:00
83	Mindulle	2004-06-30 00:30:00
84	Mindulle	2004-06-30 04:00:00
85	Mindulle	2004-06-30 05:30:00
86	Mindulle	2004-06-30 08:30:00
87	Mindulle	2004-06-30 09:30:00
88	Mindulle	2004-06-30 13:30:00
89	Mindulle	2004-06-30 16:30:00
90	Mindulle	2004-06-30 20:00:00
91	Mindulle	2004-06-30 23:30:00
92	Mindulle	2004-07-01 02:00:00
93	Mindulle	2004-07-01 03:00:00
94	Mindulle	2004-07-01 04:00:00
95	Mindulle	2004-07-01 05:00:00
96	Mindulle	2004-07-01 11:30:00
97	Mindulle	2004-07-01 16:00:00
98	Mindulle	2004-07-01 18:00:00
99	Mindulle	2004-07-01 18:00:00
100	Mindulle	2004-07-01 18:30:00
101	Mindulle	2004-07-02 02:00:00
102	Mindulle	2004-07-02 04:30:00
103	Mindulle	2004-07-02 08:30:00
104	Mindulle	2004-07-02 10:30:00
105	Rananim	2004-08-11 13:00:00
106	Rananim	2004-08-11 19:30:00
107	Rananim	2004-08-11 20:30:00
108	Aere	2004-08-23 03:00:00
109	Aere	2004-08-23 04:30:00
110	Aere	2004-08-23 04:30:00
111	Aere	2004-08-23 06:30:00
112	Aere	2004-08-23 17:00:00
113	Aere	2004-08-24 01:00:00
114	Aere	2004-08-24 10:30:00
115	Aere	2004-08-24 11:30:00
116	Aere	2004-08-24 18:00:00
117	Aere	2004-08-24 18:30:00
118	Aere	2004-08-24 19:00:00
119	Aere	2004-08-24 21:00:00
120	Aere	2004-08-25 01:00:00
121	Aere	2004-08-25 05:00:00
122	Aere	2004-08-25 05:30:00
123	Aere	2004-08-25 08:00:00
124	Aere	2004-08-25 12:00:00
125	Aere	2004-08-25 13:30:00
126	Aere	2004-08-25 17:00:00
127	Haima	2004-09-12 09:00:00
128	Haima	2004-09-12 10:00:00
129	Haima	2004-09-12 10:30:00
130	Haima	2004-09-12 16:00:00
131	Haima	2004-09-12 21:30:00
132	Haima	2004-09-12 21:30:00
133	Haima	2004-09-13 01:00:00
134	Haima	2004-09-13 03:30:00
135	Nock-ten	2004-10-24 09:30:00
136	Nock-ten	2004-10-24 11:00:00
137	Nock-ten	2004-10-24 13:00:00
138	Haitang	2005-07-16 15:00:00
139	Haitang	2005-07-16 21:30:00
140	Haitang	2005-07-16 23:30:00
141	Haitang	2005-07-17 01:30:00
142	Haitang	2005-07-17 04:30:00
143	Haitang	2005-07-17 05:30:00
144	Haitang	2005-07-17 07:30:00
145	Haitang	2005-07-17 17:30:00
146	Haitang	2005-07-17 20:00:00
147	Haitang	2005-07-17 22:00:00
148	Haitang	2005-07-18 16:30:00
149	Matsa	2005-08-03 02:30:00
150	Matsa	2005-08-03 02:30:00
151	Matsa	2005-08-03 07:30:00
152	Matsa	2005-08-03 09:00:00
153	Matsa	2005-08-03 16:00:00
154	Matsa	2005-08-03 18:00:00
155	Matsa	2005-08-03 18:00:00
156	Matsa	2005-08-03 21:30:00
157	Matsa	2005-08-03 22:00:00
158	Matsa	2005-08-04 06:30:00
159	Matsa	2005-08-04 14:00:00
160	Matsa	2005-08-04 19:30:00
161	Sanvu	2005-08-11 17:30:00
162	Sanvu	2005-08-12 02:00:00
163	Sanvu	2005-08-12 09:00:00
164	Sanvu	2005-08-12 15:00:00
165	Talim	2005-08-30 19:30:00
166	Talim	2005-08-30 23:00:00
167	Talim	2005-08-31 06:00:00
168	Talim	2005-08-31 09:30:00
169	Talim	2005-08-31 11:00:00
170	Talim	2005-08-31 13:00:00
171	Talim	2005-08-31 15:00:00
172	Talim	2005-08-31 15:00:00
173	Talim	2005-08-31 15:30:00
174	Talim	2005-08-31 16:00:00
175	Talim	2005-08-31 17:00:00
176	Talim	2005-08-31 17:00:00
177	Talim	2005-08-31 18:00:00
178	Talim	2005-08-31 22:00:00
179	Talim	2005-09-01 01:00:00
180	Talim	2005-09-01 02:30:00
181	Khanun	2005-09-09 22:30:00
182	Khanun	2005-09-09 16:30:00
183	Khanun	2005-09-10 14:00:00
184	Damrey	2005-09-21 01:30:00
185	Damrey	2005-09-21 10:30:00
186	Damrey	2005-09-21 11:00:00
187	Damrey	2005-09-22 01:30:00
188	Damrey	2005-09-22 01:30:00
189	Damrey	2005-09-22 04:30:00
190	Damrey	2005-09-22 06:00:00
191	Damrey	2005-09-22 11:00:00
192	Damrey	2005-09-22 12:30:00
193	Damrey	2005-09-22 16:00:00
194	Damrey	2005-09-22 16:30:00
195	Damrey	2005-09-22 22:30:00
196	Damrey	2005-09-23
197	Damrey	2005-09-23 04:00:00
198	Damrey	2005-09-23 04:30:00
199	Longwang	2005-09-30 20:30:00
200	Longwang	2005-10-01 16:30:00
201	Longwang	2005-10-01 20:00:00
202	Longwang	2005-10-01 20:30:00
203	Chanchu	2006-05-16 09:00:00
204	Chanchu	2006-05-17 07:00:00
205	Chanchu	2006-05-17 14:00:00
206	Chanchu	2006-05-17 14:30:00
207	Chanchu	2006-05-17 14:30:00
208	Chanchu	2006-05-17 15:00:00
209	Chanchu	2006-05-17 15:30:00
210	Chanchu	2006-05-17 15:30:00
211	Ewiniar	2006-07-07 19:30:00
212	Ewiniar	2006-07-07 22:00:00
213	Ewiniar	2006-07-07 22:30:00
214	Ewiniar	2006-07-08 06:00:00
215	Ewiniar	2006-07-08 19:30:00
216	Bilis	2006-07-12 02:00:00
217	Bilis	2006-07-12 03:30:00
218	Bilis	2006-07-12 05:00:00
219	Bilis	2006-07-12 07:00:00
220	Bilis	2006-07-12 07:00:00
221	Bilis	2006-07-12 08:30:00
222	Bilis	2006-07-12 19:30:00
223	Bilis	2006-07-12 20:30:00
224	Bilis	2006-07-12 20:30:00
225	Bilis	2006-07-13 02:00:00
226	Bilis	2006-07-13 04:00:00
227	Bilis	2006-07-13 09:30:00
228	Bilis	2006-07-13 10:30:00
229	Bilis	2006-07-13 12:30:00
230	Bilis	2006-07-13 14:00:00
231	Bilis	2006-07-13 19:30:00
232	Bilis	2006-07-14 01:30:00
233	Bilis	2006-07-14 01:30:00
234	Bilis	2006-07-14 05:00:00
235	Bilis	2006-07-14 05:30:00
236	Kaemi	2006-07-23 19:00:00
237	Kaemi	2006-07-24 13:00:00
238	Kaemi	2006-07-24 16:00:00
239	Kaemi	2006-07-24 17:00:00
240	Kaemi	2006-07-24 18:00:00
241	Kaemi	2006-07-24 19:30:00
242	Kaemi	2006-07-24 20:00:00
243	Kaemi	2006-07-24 21:30:00
244	Kaemi	2006-07-25 03:30:00
245	Kaemi	2006-07-25 06:00:00
246	Kaemi	2006-07-25 06:30:00
247	Saomai	2006-08-09 15:00:00
248	Bopha	2006-08-07 02:30:00
249	Bopha	2006-08-07 13:00:00
250	Bopha	2006-08-07 22:00:00
251	Bopha	2006-08-08 02:00:00
252	Bopha	2006-08-08 15:00:00
253	Bopha	2006-08-08 16:30:00
254	Bopha	2006-08-08 18:30:00
255	Bopha	2006-08-08 20:00:00
256	Bopha	2006-08-09 08:30:00
257	Shanshan	2006-09-14 02:30:00
258	Shanshan	2006-09-14 05:30:00
259	Shanshan	2006-09-14 09:00:00
260	Shanshan	2006-09-14 11:30:00
261	Shanshan	2006-09-14 13:30:00
262	Shanshan	2006-09-14 15:00:00
263	Shanshan	2006-09-14 19:00:00
264	Shanshan	2006-09-14 23:00:00
265	Shanshan	2006-09-15 01:00:00
266	Shanshan	2006-09-15 01:00:00
267	Shanshan	2006-09-15 03:30:00
268	Shanshan	2006-09-15 03:30:00
269	Shanshan	2006-09-15 04:00:00
270	Shanshan	2006-09-15 04:30:00
271	Shanshan	2006-09-15 07:30:00
272	Shanshan	2006-09-15 07:30:00
273	Shanshan	2006-09-15 08:00:00
274	Shanshan	2006-09-15 08:00:00
275	Shanshan	2006-09-15 09:00:00
276	Shanshan	2006-09-15 13:00:00
277	Shanshan	2006-09-15 15:00:00
278	Shanshan	2006-09-15 15:30:00
279	Shanshan	2006-09-15 19:30:00
280	Pabuk	2007-08-06 13:00:00
281	Pabuk	2007-08-06 15:00:00
282	Pabuk	2007-08-06 19:30:00
283	Pabuk	2007-08-06 20:00:00
284	Pabuk	2007-08-06 20:00:00
285	Pabuk	2007-08-06 21:00:00
286	Pabuk	2007-08-06 21:00:00
287	Pabuk	2007-08-06 22:30:00
288	Pabuk	2007-08-06 23:00:00
289	Pabuk	2007-08-07 01:30:00
290	Pabuk	2007-08-07 01:30:00
291	Pabuk	2007-08-07 02:30:00
292	Pabuk	2007-08-07 04:00:00
293	Pabuk	2007-08-07 04:00:00
294	Pabuk	2007-08-07 07:00:00
295	Pabuk	2007-08-07 12:30:00
296	Pabuk	2007-08-07 16:00:00
297	Pabuk	2007-08-07 18:30:00
298	Pabuk	2007-08-08 04:30:00
299	Pabuk	2007-08-08 04:30:00
300	Pabuk	2007-08-08 05:00:00
301	Sepat	2007-08-16 08:30:00
302	Sepat	2007-08-16 08:30:00
303	Sepat	2007-08-16 12:30:00
304	Sepat	2007-08-16 13:00:00
305	Sepat	2007-08-16 13:00:00
306	Sepat	2007-08-17 06:00:00
307	Sepat	2007-08-17 06:30:00
308	Sepat	2007-08-17 13:00:00
309	Sepat	2007-08-17 15:30:00
310	Sepat	2007-08-17 18:30:00
311	Sepat	2007-08-17 19:30:00
312	Sepat	2007-08-17 20:00:00
313	Sepat	2007-08-17 20:00:00
314	Sepat	2007-08-17 21:30:00
315	Sepat	2007-08-17 23:00:00
316	Sepat	2007-08-18 01:30:00
317	Sepat	2007-08-18 03:00:00
318	Sepat	2007-08-18 04:30:00
319	Sepat	2007-08-18 06:30:00
320	Sepat	2007-08-18 09:30:00
321	Sepat	2007-08-18 10:00:00
322	Sepat	2007-08-18 11:00:00
323	Sepat	2007-08-18 15:30:00
324	Sepat	2007-08-18 17:30:00
325	Wipha	2007-09-17 04:30:00
326	Wipha	2007-09-17 05:30:00
327	Wipha	2007-09-17 13:00:00
328	Wipha	2007-09-17 17:00:00
329	Wipha	2007-09-17 17:00:00
330	Wipha	2007-09-17 19:00:00
331	Wipha	2007-09-18 08:00:00
332	Wipha	2007-09-18 13:30:00
333	Wipha	2007-09-18 23:00:00
334	Wipha	2007-09-19 00:30:00
335	Krosa	2007-10-04 17:00:00
336	Krosa	2007-10-05 20:00:00
337	Krosa	2007-10-06 09:00:00
338	Krosa	2007-10-06 16:00:00
339	Krosa	2007-10-07 05:00:00
340	Krosa	2007-10-07 07:00:00
341	Krosa	2007-10-07 14:30:00
342	Mitag	2007-11-26 03:30:00
343	Kalmaegi	2008-07-15 23:00:00
344	Kalmaegi	2008-07-16 04:30:00
345	Kalmaegi	2008-07-16 06:30:00
346	Kalmaegi	2008-07-16 08:30:00
347	Kalmaegi	2008-07-16 08:30:00
348	Kalmaegi	2008-07-16 08:30:00
349	Kalmaegi	2008-07-16 11:30:00
350	Kalmaegi	2008-07-17 03:00:00
351	Kalmaegi	2008-07-17 03:30:00
352	Kalmaegi	2008-07-17 04:00:00
353	Kalmaegi	2008-07-17 07:30:00
354	Kalmaegi	2008-07-17 08:00:00
355	Kalmaegi	2008-07-17 14:30:00
356	Kalmaegi	2008-07-17 21:00:00
357	Kalmaegi	2008-07-17 22:30:00
358	Kalmaegi	2008-07-18 08:00:00
359	Kalmaegi	2008-07-18 11:00:00
360	Kalmaegi	2008-07-18 16:30:00
361	Fung-wong	2008-07-26 01:00:00
362	Fung-wong	2008-07-26 04:30:00
363	Fung-wong	2008-07-26 07:30:00
364	Fung-wong	2008-07-26 09:30:00
365	Fung-wong	2008-07-26 11:30:00
366	Fung-wong	2008-07-26 18:00:00
367	Fung-wong	2008-07-26 19:30:00
368	Fung-wong	2008-07-26 20:30:00
369	Fung-wong	2008-07-26 21:00:00
370	Fung-wong	2008-07-26 22:30:00
371	Fung-wong	2008-07-26 23:30:00
372	Fung-wong	2008-07-27 08:30:00
373	Fung-wong	2008-07-27 08:30:00
374	Fung-wong	2008-07-27 08:30:00
375	Fung-wong	2008-07-27 11:30:00
376	Fung-wong	2008-07-27 18:00:00
377	Fung-wong	2008-07-27 21:00:00
378	Fung-wong	2008-07-28 00:30:00
379	Fung-wong	2008-07-28 05:30:00
380	Fung-wong	2008-07-28 06:30:00
381	Fung-wong	2008-07-28 09:00:00
382	Fung-wong	2008-07-28 09:00:00
383	Fung-wong	2008-07-28 12:00:00
384	Fung-wong	2008-07-28 16:30:00
385	Nuri	2008-08-20 02:00:00
386	Nuri	2008-08-20 07:30:00
387	Nuri	2008-08-20 11:00:00
388	Nuri	2008-08-20 12:00:00
389	Nuri	2008-08-20 13:00:00
390	Nuri	2008-08-20 14:00:00
391	Nuri	2008-08-20 15:00:00
392	Nuri	2008-08-20 17:30:00
393	Nuri	2008-08-21 01:00:00
394	Nuri	2008-08-21 03:00:00
395	Nuri	2008-08-21 12:00:00
396	Sinlaku	2008-09-10 20:30:00
397	Sinlaku	2008-09-10 23:30:00
398	Sinlaku	2008-09-11 01:30:00
399	Sinlaku	2008-09-11 02:30:00
400	Sinlaku	2008-09-11 05:00:00
401	Sinlaku	2008-09-11 06:30:00
402	Sinlaku	2008-09-11 09:30:00
403	Sinlaku	2008-09-11 10:30:00
404	Sinlaku	2008-09-11 10:30:00
405	Sinlaku	2008-09-11 12:00:00
406	Sinlaku	2008-09-11 14:00:00
407	Sinlaku	2008-09-11 14:30:00
408	Sinlaku	2008-09-11 19:00:00
409	Sinlaku	2008-09-11 20:00:00
410	Sinlaku	2008-09-11 20:30:00
411	Sinlaku	2008-09-11 23:00:00
412	Sinlaku	2008-09-12 01:30:00
413	Sinlaku	2008-09-12 02:30:00
414	Sinlaku	2008-09-12 07:30:00
415	Sinlaku	2008-09-12 09:00:00
416	Sinlaku	2008-09-12 13:30:00
417	Sinlaku	2008-09-12 17:30:00
418	Sinlaku	2008-09-12 23:00:00
419	Sinlaku	2008-09-13 02:30:00
420	Sinlaku	2008-09-13 07:30:00
421	Sinlaku	2008-09-13 09:30:00
422	Sinlaku	2008-09-13 22:00:00
423	Sinlaku	2008-09-14 02:00:00
424	Sinlaku	2008-09-14 03:00:00
425	Sinlaku	2008-09-14 04:30:00
426	Sinlaku	2008-09-14 22:30:00
427	Sinlaku	2008-09-15 10:00:00
428	Sinlaku	2008-09-16
429	Sinlaku	2008-09-16 12:30:00
430	Sinlaku	2008-09-16 17:30:00
431	Hagupit	2008-09-22 09:00:00
432	Hagupit	2008-09-22 09:00:00
433	Hagupit	2008-09-22 10:00:00
434	Hagupit	2008-09-22 13:00:00
435	Hagupit	2008-09-22 17:30:00
436	Hagupit	2008-09-22 23:30:00
437	Hagupit	2008-09-23 02:00:00
438	Hagupit	2008-09-23 04:30:00
439	Hagupit	2008-09-23 05:00:00
440	Hagupit	2008-09-23 08:30:00
441	Jangmi	2008-09-27 14:30:00
442	Jangmi	2008-09-28 03:30:00
443	Jangmi	2008-09-28 10:00:00
444	Jangmi	2008-09-28 14:30:00
445	Jangmi	2008-09-28 16:00:00
446	Jangmi	2008-09-28 17:00:00
447	Jangmi	2008-09-28 19:30:00
448	Jangmi	2008-09-29
449	Jangmi	2008-09-29 11:00:00
450	Jangmi	2008-09-29 15:30:00
451	Linfa	2009-06-19 19:30:00
452	Linfa	2009-06-20 05:00:00
453	Linfa	2009-06-20 08:00:00
454	Linfa	2009-06-20 19:00:00
455	Linfa	2009-06-21 00:30:00
456	Linfa	2009-06-21 07:30:00
457	Linfa	2009-06-21 15:00:00
458	Molave	2009-07-16 10:00:00
459	Molave	2009-07-16 10:00:00
460	Molave	2009-07-16 12:30:00
461	Molave	2009-07-16 23:30:00
462	Molave	2009-07-17 03:30:00
463	Molave	2009-07-17 05:30:00
464	Molave	2009-07-17 09:30:00
465	Molave	2009-07-17 09:30:00
466	Molave	2009-07-17 12:30:00
467	Molave	2009-07-17 13:30:00
468	Molave	2009-07-17 14:00:00
469	Molave	2009-07-17 16:30:00
470	Molave	2009-07-17 20:00:00
471	Molave	2009-07-18
472	Molave	2009-07-18 04:00:00
473	Molave	2009-07-18 07:30:00
474	Molave	2009-07-18 09:30:00
475	Morakot	2009-08-05 17:30:00
476	Morakot	2009-08-05 20:00:00
477	Morakot	2009-08-06 13:00:00
478	Morakot	2009-08-06 13:30:00
479	Morakot	2009-08-06 17:30:00
480	Morakot	2009-08-07 15:30:00
481	Morakot	2009-08-08 20:00:00
482	Morakot	2009-08-08 20:00:00
483	Morakot	2009-08-08 20:30:00
484	Morakot	2009-08-09 05:00:00
485	Morakot	2009-08-09 07:30:00
486	Morakot	2009-08-09 12:30:00
487	Morakot	2009-08-09 12:30:00
488	Morakot	2009-08-09 13:00:00
489	Parma	2009-10-03 00:30:00
490	Parma	2009-10-03 05:00:00
491	Parma	2009-10-03 09:00:00
492	Parma	2009-10-03 11:30:00
493	Parma	2009-10-03 13:00:00
494	Parma	2009-10-03 16:00:00
495	Parma	2009-10-03 17:00:00
496	Parma	2009-10-03 18:00:00
497	Parma	2009-10-03 20:30:00
498	Parma	2009-10-03 23:30:00
499	Parma	2009-10-04
500	Parma	2009-10-04 01:00:00
501	Parma	2009-10-04 06:30:00
502	Parma	2009-10-04 11:00:00
503	Parma	2009-10-04 11:30:00
504	Parma	2009-10-04 17:30:00
505	Parma	2009-10-04 21:00:00
506	Parma	2009-10-05 03:00:00
507	Parma	2009-10-06 20:00:00
508	Lionrock	2010-08-30 23:30:00
509	Lionrock	2010-08-31 01:30:00
510	Lionrock	2010-08-31 06:00:00
511	Lionrock	2010-08-31 06:00:00
512	Lionrock	2010-08-31 15:00:00
513	Lionrock	2010-08-31 17:30:00
514	Lionrock	2010-08-31 18:00:00
515	Lionrock	2010-08-31 20:30:00
516	Lionrock	2010-08-31 23:00:00
517	Lionrock	2010-09-01 03:00:00
518	Lionrock	2010-09-01 03:00:00
519	Lionrock	2010-09-01 04:00:00
520	Lionrock	2010-09-01 05:30:00
521	Lionrock	2010-09-01 06:00:00
522	Lionrock	2010-09-01 10:30:00
523	Namtheun	2010-08-30 22:30:00
524	Namtheun	2010-08-30 23:30:00
525	Namtheun	2010-08-31 05:00:00
526	Namtheun	2010-08-31 08:30:00
527	Namtheun	2010-08-31 14:00:00
528	Namtheun	2010-08-31 17:00:00
529	Meranti	2010-09-09 04:00:00
530	Meranti	2010-09-09 06:00:00
531	Meranti	2010-09-09 06:30:00
532	Meranti	2010-09-09 07:00:00
533	Meranti	2010-09-09 09:30:00
534	Meranti	2010-09-09 11:00:00
535	Meranti	2010-09-09 13:00:00
536	Meranti	2010-09-09 13:30:00
537	Meranti	2010-09-09 14:00:00
538	Meranti	2010-09-09 15:00:00
539	Meranti	2010-09-09 16:00:00
540	Meranti	2010-09-09 16:00:00
541	Meranti	2010-09-09 19:30:00
542	Meranti	2010-09-09 21:30:00
543	Fanapi	2010-09-17 03:30:00
544	Fanapi	2010-09-17 21:00:00
545	Fanapi	2010-09-18 00:30:00
546	Fanapi	2010-09-18 01:00:00
547	Fanapi	2010-09-18 04:00:00
548	Fanapi	2010-09-18 06:30:00
549	Fanapi	2010-09-18 19:30:00
550	Fanapi	2010-09-18 23:30:00
551	Fanapi	2010-09-19 02:00:00
552	Fanapi	2010-09-19 05:00:00
553	Fanapi	2010-09-19 07:30:00
554	Fanapi	2010-09-19 08:30:00
555	Fanapi	2010-09-19 11:30:00
556	Fanapi	2010-09-19 13:00:00
557	Fanapi	2010-09-19 20:00:00
558	Megi	2010-10-20 21:00:00
559	Megi	2010-10-21 05:00:00
560	Megi	2010-10-21 11:30:00
561	Megi	2010-10-21 14:30:00
562	Megi	2010-10-21 17:30:00
563	Megi	2010-10-21 19:00:00
564	Megi	2010-10-22
565	Megi	2010-10-22 06:30:00
566	Megi	2010-10-22 09:30:00
567	Megi	2010-10-22 22:00:00
568	Megi	2010-10-22 23:30:00
569	Megi	2010-10-23
570	Megi	2010-10-23 03:00:00
571	Megi	2010-10-23 04:00:00
572	Aere	2011-05-09 16:00:00
573	Aere	2011-05-09 21:00:00
574	Songda	2011-05-26 17:00:00
575	Songda	2011-05-27 04:00:00
576	Songda	2011-05-27 08:00:00
577	Songda	2011-05-27 15:30:00
578	Meari	2011-06-23 18:30:00
579	Meari	2011-06-23 22:00:00
580	Meari	2011-06-23 22:30:00
581	Meari	2011-06-24 03:30:00
582	Meari	2011-06-24 20:00:00
583	Meari	2011-06-25 02:00:00
584	Meari	2011-06-25 04:30:00
585	Meari	2011-06-25 12:30:00
586	Muifa	2011-08-04 04:30:00
587	Muifa	2011-08-04 20:30:00
588	Muifa	2011-08-05 01:30:00
589	Muifa	2011-08-05 08:00:00
590	Muifa	2011-08-05 15:00:00
591	Muifa	2011-08-05 18:00:00
592	Muifa	2011-08-05 21:00:00
593	Muifa	2011-08-06 10:00:00
594	Nanmadol	2011-08-26 18:00:00
595	Nanmadol	2011-08-26 22:00:00
596	Nanmadol	2011-08-27
597	Nanmadol	2011-08-27 01:30:00
598	Nanmadol	2011-08-27 01:30:00
599	Nanmadol	2011-08-27 02:00:00
600	Nanmadol	2011-08-27 04:30:00
601	Nanmadol	2011-08-27 07:00:00
602	Nanmadol	2011-08-27 08:00:00
603	Nanmadol	2011-08-27 10:30:00
604	Nanmadol	2011-08-27 13:00:00
605	Nanmadol	2011-08-27 14:00:00
606	Nanmadol	2011-08-27 14:00:00
607	Nanmadol	2011-08-27 14:00:00
608	Nanmadol	2011-08-27 16:30:00
609	Nanmadol	2011-08-27 18:00:00
610	Nanmadol	2011-08-27 20:30:00
611	Nanmadol	2011-08-27 21:30:00
612	Nanmadol	2011-08-27 23:30:00
613	Nanmadol	2011-08-28 04:30:00
614	Nanmadol	2011-08-28 05:00:00
615	Nanmadol	2011-08-28 06:30:00
616	Nanmadol	2011-08-28 09:00:00
617	Nanmadol	2011-08-28 13:00:00
618	Nanmadol	2011-08-28 15:30:00
619	Nanmadol	2011-08-28 16:30:00
620	Nanmadol	2011-08-28 19:30:00
621	Nanmadol	2011-08-28 21:00:00
622	Nanmadol	2011-08-28 22:30:00
623	Nanmadol	2011-08-29 02:00:00
624	Nanmadol	2011-08-29 02:30:00
625	Nanmadol	2011-08-29 04:30:00
626	Nanmadol	2011-08-29 04:30:00
627	Nanmadol	2011-08-29 10:00:00
628	Nanmadol	2011-08-29 13:00:00
629	Talim	2012-06-18 12:00:00
630	Talim	2012-06-18 18:00:00
631	Talim	2012-06-19 05:00:00
632	Talim	2012-06-19 08:00:00
633	Talim	2012-06-19 11:30:00
634	Talim	2012-06-19 13:00:00
635	Talim	2012-06-19 13:30:00
636	Talim	2012-06-19 17:00:00
637	Talim	2012-06-19 17:30:00
638	Talim	2012-06-19 18:30:00
639	Talim	2012-06-19 21:30:00
640	Talim	2012-06-20 05:30:00
641	Talim	2012-06-20 10:00:00
642	Doksuri	2012-06-27 20:00:00
643	Doksuri	2012-06-28 01:00:00
644	Doksuri	2012-06-28 11:00:00
645	Doksuri	2012-06-28 15:30:00
646	Doksuri	2012-06-28 16:00:00
647	Saola	2012-07-30 04:00:00
648	Saola	2012-07-30 09:30:00
649	Saola	2012-07-30 10:00:00
650	Saola	2012-07-30 16:00:00
651	Saola	2012-07-31 04:30:00
652	Saola	2012-07-31 09:00:00
653	Saola	2012-07-31 14:00:00
654	Saola	2012-07-31 15:00:00
655	Saola	2012-07-31 16:00:00
656	Saola	2012-07-31 17:00:00
657	Saola	2012-07-31 19:30:00
658	Saola	2012-07-31 22:00:00
659	Saola	2012-08-01
660	Saola	2012-08-01
661	Saola	2012-08-01 01:30:00
662	Saola	2012-08-01 02:00:00
663	Saola	2012-08-01 04:30:00
664	Saola	2012-08-01 09:00:00
665	Saola	2012-08-01 11:30:00
666	Saola	2012-08-01 22:30:00
667	Saola	2012-08-02
668	Saola	2012-08-02 09:00:00
669	Saola	2012-08-02 11:00:00
670	Saola	2012-08-02 18:00:00
671	Saola	2012-08-02 20:00:00
672	Saola	2012-08-03 01:30:00
673	Haikui	2012-08-06 01:30:00
674	Haikui	2012-08-06 01:30:00
675	Haikui	2012-08-06 09:00:00
676	Haikui	2012-08-06 11:30:00
677	Haikui	2012-08-07 12:00:00
678	Kai-tak	2012-08-14 13:30:00
679	Kai-tak	2012-08-14 15:00:00
680	Kai-tak	2012-08-14 16:00:00
681	Kai-tak	2012-08-15 03:00:00
682	Kai-tak	2012-08-15 09:30:00
683	Tembin	2012-08-21 12:30:00
684	Tembin	2012-08-21 13:00:00
685	Tembin	2012-08-21 23:00:00
686	Tembin	2012-08-21 23:00:00
687	Tembin	2012-08-22 08:30:00
688	Tembin	2012-08-22 09:00:00
689	Tembin	2012-08-22 16:00:00
690	Tembin	2012-08-22 16:30:00
691	Tembin	2012-08-22 17:30:00
692	Tembin	2012-08-22 21:30:00
693	Tembin	2012-08-22 23:00:00
694	Tembin	2012-08-23 02:00:00
695	Tembin	2012-08-23 11:00:00
696	Tembin	2012-08-23 21:00:00
697	Tembin	2012-08-23 21:30:00
698	Tembin	2012-08-23 22:30:00
699	Tembin	2012-08-24
700	Tembin	2012-08-24 04:00:00
701	Tembin	2012-08-24 08:30:00
702	Tembin	2012-08-24 11:00:00
703	Tembin	2012-08-24 17:00:00
704	Tembin	2012-08-24 21:00:00
705	Tembin	2012-08-24 23:30:00
706	Tembin	2012-08-25 00:30:00
707	Tembin	2012-08-25 09:30:00
708	Tembin	2012-08-25 16:30:00
709	Tembin	2012-08-25 21:30:00
710	Tembin	2012-08-26 00:30:00
711	Tembin	2012-08-26 02:30:00
712	Tembin	2012-08-26 09:30:00
713	Tembin	2012-08-26 23:00:00
714	Tembin	2012-08-27 04:30:00
715	Tembin	2012-08-27 05:30:00
716	Tembin	2012-08-27 05:30:00
717	Tembin	2012-08-27 09:30:00
718	Tembin	2012-08-27 21:30:00
719	Tembin	2012-08-28 01:00:00
720	Jelawat	2012-09-27 06:00:00
721	Jelawat	2012-09-28 05:30:00
722	Soulik	2013-07-11 21:30:00
723	Soulik	2013-07-12
724	Soulik	2013-07-12 04:00:00
725	Soulik	2013-07-12 12:30:00
726	Soulik	2013-07-12 20:00:00
727	Soulik	2013-07-13 06:00:00
728	Soulik	2013-07-13 09:30:00
729	Cimaron	2013-07-16 20:30:00
730	Cimaron	2013-07-17 01:30:00
731	Cimaron	2013-07-18 07:00:00
732	Trami	2013-08-19 23:30:00
733	Trami	2013-08-20 03:00:00
734	Trami	2013-08-21 01:00:00
735	Trami	2013-08-21 01:30:00
736	Trami	2013-08-21 18:00:00
737	Trami	2013-08-21 18:30:00
738	Kong-rey	2013-08-26 16:30:00
739	Kong-rey	2013-08-26 18:30:00
740	Kong-rey	2013-08-26 22:00:00
741	Kong-rey	2013-08-27 02:30:00
742	Kong-rey	2013-08-27 04:00:00
743	Kong-rey	2013-08-27 15:30:00
744	Kong-rey	2013-08-27 17:30:00
745	Kong-rey	2013-08-27 22:00:00
746	Kong-rey	2013-08-28 06:30:00
747	Kong-rey	2013-08-28 23:00:00
748	Kong-rey	2013-08-29 03:30:00
749	Usagi	2013-09-20 10:30:00
750	Usagi	2013-09-20 13:30:00
751	Usagi	2013-09-20 18:00:00
752	Usagi	2013-09-20 19:30:00
753	Usagi	2013-09-20 20:30:00
754	Usagi	2013-09-21 01:00:00
755	Usagi	2013-09-21 10:30:00
756	Usagi	2013-09-21 17:30:00
757	Usagi	2013-09-21 19:00:00
758	Usagi	2013-09-21 21:30:00
759	Usagi	2013-09-21 22:00:00
760	Usagi	2013-09-22 04:30:00
761	Fitow	2013-10-04 17:30:00
762	Fitow	2013-10-05 13:00:00
763	Fitow	2013-10-05 21:30:00
764	Hagibis	2014-06-14 14:30:00
765	Hagibis	2014-06-14 19:00:00
766	Hagibis	2014-06-14 22:00:00
767	Matmo	2014-07-21 07:30:00
768	Matmo	2014-07-21 21:30:00
769	Matmo	2014-07-21 23:00:00
770	Matmo	2014-07-22 01:00:00
771	Matmo	2014-07-22 04:30:00
772	Matmo	2014-07-22 07:00:00
773	Matmo	2014-07-22 10:30:00
774	Matmo	2014-07-22 15:00:00
775	Matmo	2014-07-22 17:00:00
776	Matmo	2014-07-23 00:30:00
777	Matmo	2014-07-23 04:30:00
778	Matmo	2014-07-23 07:00:00
779	Matmo	2014-07-23 08:00:00
780	Matmo	2014-07-23 09:30:00
781	Matmo	2014-07-23 11:00:00
782	Fung-wong	2014-09-18 17:00:00
783	Fung-wong	2014-09-19 00:30:00
784	Fung-wong	2014-09-19 04:00:00
785	Fung-wong	2014-09-19 11:00:00
786	Fung-wong	2014-09-19 16:00:00
787	Fung-wong	2014-09-19 17:00:00
788	Fung-wong	2014-09-19 20:00:00
789	Fung-wong	2014-09-19 20:00:00
790	Fung-wong	2014-09-20 06:00:00
791	Fung-wong	2014-09-20 10:00:00
792	Fung-wong	2014-09-20 20:30:00
793	Fung-wong	2014-09-21 04:00:00
794	Fung-wong	2014-09-21 04:30:00
795	Fung-wong	2014-09-21 07:30:00
796	Fung-wong	2014-09-21 13:00:00
797	Fung-wong	2014-09-21 15:30:00
798	Fung-wong	2014-09-21 16:00:00
799	Fung-wong	2014-09-21 18:00:00
800	Fung-wong	2014-09-22 02:00:00
801	Fung-wong	2014-09-22 04:30:00
802	Noul	2015-05-10 02:00:00
803	Noul	2015-05-11 09:00:00
804	Noul	2015-05-11 16:30:00
805	Linfa	2015-07-05 13:30:00
806	Linfa	2015-07-05 15:30:00
807	Linfa	2015-07-05 16:00:00
808	Linfa	2015-07-05 18:00:00
809	Linfa	2015-07-05 21:00:00
810	Linfa	2015-07-05 23:30:00
811	Linfa	2015-07-06 11:00:00
812	Linfa	2015-07-06 11:00:00
813	Linfa	2015-07-06 15:00:00
814	Linfa	2015-07-06 20:30:00
815	Linfa	2015-07-06 21:00:00
816	Linfa	2015-07-06 23:30:00
817	Linfa	2015-07-07 02:00:00
818	Linfa	2015-07-07 05:30:00
819	Linfa	2015-07-07 06:30:00
820	Linfa	2015-07-07 09:00:00
821	Linfa	2015-07-07 10:30:00
822	Linfa	2015-07-07 21:30:00
823	Linfa	2015-07-07 21:30:00
824	Linfa	2015-07-08
825	Linfa	2015-07-08 01:00:00
826	Linfa	2015-07-08 01:30:00
827	Linfa	2015-07-08 02:00:00
828	Linfa	2015-07-08 04:00:00
829	Linfa	2015-07-08 04:00:00
830	Linfa	2015-07-08 09:30:00
831	Linfa	2015-07-08 15:30:00
832	Linfa	2015-07-08 17:30:00
833	Chan-hom	2015-07-09 03:30:00
834	Chan-hom	2015-07-09 09:30:00
835	Chan-hom	2015-07-09 10:00:00
836	Chan-hom	2015-07-09 11:30:00
837	Chan-hom	2015-07-09 22:30:00
838	Chan-hom	2015-07-10 04:30:00
839	Chan-hom	2015-07-10 05:00:00
840	Chan-hom	2015-07-10 07:30:00
841	Chan-hom	2015-07-11 00:30:00
842	Soudelor	2015-08-07 17:30:00
843	Soudelor	2015-08-07 21:30:00
844	Soudelor	2015-08-07 22:00:00
845	Soudelor	2015-08-08
846	Soudelor	2015-08-08 01:30:00
847	Soudelor	2015-08-08 03:30:00
848	Soudelor	2015-08-08 09:00:00
849	Soudelor	2015-08-08 09:00:00
850	Soudelor	2015-08-08 17:30:00
851	Soudelor	2015-08-08 18:30:00
852	Goni	2015-08-20 05:00:00
853	Goni	2015-08-20 12:30:00
854	Goni	2015-08-20 14:30:00
855	Goni	2015-08-20 20:00:00
856	Goni	2015-08-20 21:30:00
857	Goni	2015-08-21 00:30:00
858	Goni	2015-08-21 02:00:00
859	Goni	2015-08-21 04:30:00
860	Goni	2015-08-21 05:30:00
861	Goni	2015-08-21 11:00:00
862	Goni	2015-08-21 12:30:00
863	Goni	2015-08-21 13:00:00
864	Goni	2015-08-21 15:30:00
865	Goni	2015-08-21 17:00:00
866	Goni	2015-08-21 20:00:00
867	Goni	2015-08-21 20:30:00
868	Goni	2015-08-21 22:00:00
869	Goni	2015-08-22 00:30:00
870	Goni	2015-08-22 02:00:00
871	Goni	2015-08-22 05:00:00
872	Goni	2015-08-22 08:30:00
873	Goni	2015-08-22 11:00:00
874	Goni	2015-08-22 13:30:00
875	Goni	2015-08-22 14:00:00
876	Goni	2015-08-22 16:30:00
877	Goni	2015-08-22 19:00:00
878	Goni	2015-08-22 20:00:00
879	Goni	2015-08-23 00:30:00
880	Goni	2015-08-23 05:00:00
881	Goni	2015-08-23 08:00:00
882	Goni	2015-08-23 11:30:00
883	Goni	2015-08-23 15:00:00
884	Goni	2015-08-23 18:00:00
885	Dujuan	2015-09-27 18:00:00
886	Dujuan	2015-09-29 02:30:00
887	Dujuan	2015-09-29 08:30:00
888	Dujuan	2015-09-29 11:00:00
889	Dujuan	2015-09-29 14:00:00
890	Nepartak	2016-07-06 18:00:00
891	Nepartak	2016-07-06 21:00:00
892	Nepartak	2016-07-06 23:00:00
893	Nepartak	2016-07-07 05:00:00
894	Nepartak	2016-07-07 06:00:00
895	Nepartak	2016-07-07 12:00:00
896	Nepartak	2016-07-07 14:00:00
897	Nepartak	2016-07-07 17:30:00
898	Nepartak	2016-07-07 18:30:00
899	Nepartak	2016-07-07 21:30:00
900	Nepartak	2016-07-07 23:00:00
901	Nepartak	2016-07-08 00:30:00
902	Nepartak	2016-07-08 03:00:00
903	Nepartak	2016-07-08 04:00:00
904	Nepartak	2016-07-08 06:00:00
905	Nepartak	2016-07-08 09:30:00
906	Nepartak	2016-07-08 14:30:00
907	Nepartak	2016-07-08 15:30:00
908	Nepartak	2016-07-08 17:30:00
909	Nepartak	2016-07-09 01:00:00
910	Meranti	2016-09-13 04:00:00
911	Meranti	2016-09-13 09:30:00
912	Meranti	2016-09-13 14:30:00
913	Meranti	2016-09-13 21:30:00
914	Meranti	2016-09-13 23:00:00
915	Meranti	2016-09-14 02:30:00
916	Meranti	2016-09-14 06:00:00
917	Meranti	2016-09-14 12:30:00
918	Meranti	2016-09-14 15:30:00
919	Meranti	2016-09-14 18:00:00
920	Meranti	2016-09-15 01:00:00
921	Malakas	2016-09-15 19:00:00
922	Malakas	2016-09-16 03:30:00
923	Malakas	2016-09-16 10:30:00
924	Malakas	2016-09-16 14:00:00
925	Malakas	2016-09-16 18:00:00
926	Malakas	2016-09-17 16:00:00
927	Megi	2016-09-26 14:30:00
928	Megi	2016-09-27 00:30:00
929	Megi	2016-09-27 10:30:00
930	Megi	2016-09-27 15:00:00
931	Megi	2016-09-27 15:00:00
932	Megi	2016-09-27 16:00:00
933	Megi	2016-09-27 23:00:00
934	Megi	2016-09-28
935	Megi	2016-09-28 04:30:00
936	Aere	2016-10-05 20:00:00
937	Nesat	2017-07-27 19:00:00
938	Nesat	2017-07-27 22:00:00
939	Nesat	2017-07-27 23:00:00
940	Nesat	2017-07-28 05:00:00
941	Nesat	2017-07-28 08:00:00
942	Nesat	2017-07-28 11:00:00
943	Nesat	2017-07-28 22:00:00
944	Nesat	2017-07-28 23:30:00
945	Nesat	2017-07-29 03:00:00
946	Nesat	2017-07-29 04:30:00
947	Nesat	2017-07-29 07:30:00
948	Nesat	2017-07-29 09:00:00
949	Nesat	2017-07-29 11:00:00
950	Nesat	2017-07-29 13:30:00
951	Nesat	2017-07-29 13:30:00
952	Nesat	2017-07-29 15:30:00
953	Nesat	2017-07-29 19:30:00
954	Haitang	2017-07-30 05:30:00
955	Haitang	2017-07-30 07:30:00
956	Haitang	2017-07-30 19:00:00
957	Hato	2017-08-21 08:30:00
958	Hato	2017-08-21 09:30:00
959	Hato	2017-08-21 12:00:00
960	Hato	2017-08-21 15:30:00
961	Hato	2017-08-21 23:00:00
962	Hato	2017-08-21 23:30:00
963	Hato	2017-08-22 03:30:00
964	Hato	2017-08-22 08:30:00
965	Hato	2017-08-22 11:00:00
966	Guchol	2017-09-05 18:00:00
967	Guchol	2017-09-05 19:00:00
968	Guchol	2017-09-06 03:30:00
969	Talim	2017-09-13 00:30:00
970	Talim	2017-09-13 16:00:00
971	Talim	2017-09-14 07:00:00
972	Maria	2018-07-11 03:30:00
973	Mangkhut	2018-09-14 15:30:00
974	Mangkhut	2018-09-14 19:00:00
975	Mangkhut	2018-09-14 21:30:00
976	Danas	2019-07-16 12:30:00
977	Danas	2019-07-16 16:30:00
978	Danas	2019-07-16 17:30:00
979	Danas	2019-07-17 02:00:00
980	Danas	2019-07-17 04:00:00
981	Danas	2019-07-17 04:30:00
982	Danas	2019-07-17 10:00:00
983	Danas	2019-07-17 16:00:00
984	Danas	2019-07-17 19:00:00
985	Danas	2019-07-17 19:30:00
986	Danas	2019-07-17 22:00:00
987	Danas	2019-07-18 01:00:00
988	Danas	2019-07-18 03:30:00
989	Danas	2019-07-18 03:30:00
990	Danas	2019-07-18 14:30:00
991	Lekima	2019-08-07 02:30:00
992	Lekima	2019-08-07 09:00:00
993	Lekima	2019-08-07 10:00:00
994	Lekima	2019-08-07 14:00:00
995	Lekima	2019-08-07 14:30:00
996	Lekima	2019-08-07 19:30:00
997	Lekima	2019-08-07 20:30:00
998	Lekima	2019-08-07 23:30:00
999	Lekima	2019-08-08 04:00:00
1000	Lekima	2019-08-08 05:00:00
1001	Lekima	2019-08-08 08:30:00
1002	Lekima	2019-08-08 08:30:00
1003	Lekima	2019-08-08 09:00:00
1004	Lekima	2019-08-08 09:30:00
1005	Lekima	2019-08-08 10:00:00
1006	Lekima	2019-08-08 12:00:00
1007	Lekima	2019-08-08 13:30:00
1008	Lekima	2019-08-08 18:00:00
1009	Lekima	2019-08-09
1010	Lekima	2019-08-09 01:00:00
1011	Lekima	2019-08-09 02:00:00
1012	Lekima	2019-08-09 04:00:00
1013	Lekima	2019-08-09 08:00:00
1014	Lekima	2019-08-09 11:30:00
1015	Lekima	2019-08-09 14:30:00
1016	Bailu	2019-08-22 19:00:00
1017	Bailu	2019-08-23 01:00:00
1018	Bailu	2019-08-23 12:00:00
1019	Bailu	2019-08-23 22:00:00
1020	Bailu	2019-08-24 03:00:00
1021	Bailu	2019-08-24 12:00:00
1022	Bailu	2019-08-24 17:00:00
1023	Bailu	2019-08-24 20:00:00
1024	Bailu	2019-08-24 23:00:00
1025	Bailu	2019-08-24 23:00:00
1026	Mitag	2019-09-30 06:30:00
1027	Mitag	2019-09-30 17:30:00
1028	Mitag	2019-09-30 19:00:00
1029	Mitag	2019-09-30 23:30:00
