# Supplementary material for: Origin of outer tropical cyclone rainbands
Source: Nat Commun. 2023 Nov 3;14:7061. doi: 10.1038/s41467-023-42896-x (PMC10624872; doi:10.1038/s41467-023-42896-x)
Supplement: Supplementary file 4 — Source Data [file 41467_2023_42896_MOESM4_ESM.xlsx]

## Sheet: Fig. 1
Case number	TCR azimuthal angle (degree) relative to the TC center and motion	TCR radial distance (km)
0001	351.33	636.88
0002	333.71	366.72
0003	260.42	381.09
0004	123.43	348.48
0005	137.58	406.69
0006	318.17	483.79
0007	314.43	315.72
0008	312.69	317.87
0009	293.14	253.75
0010	236.32	221.35
0011	199.69	239.56
0012	305.43	237.69
0013	324.8	165.72
0014	26.95	199.8
0015	304.66	223.7
0016	310.16	245.19
0017	256.82	181.14
0018	307.17	186.01
0019	282.71	142.35
0020	235.16	202.75
0021	36.4	530.89
0022	56.71	597.93
0023	55.83	391.65
0024	107.95	660.57
0025	116.98	287.8
0026	340.1	321.32
0027	16.93	196.79
0028	30.22	244.48
0029	65.34	274.22
0030	352.14	130.13
0031	40.4	114.27
0032	28.58	133.92
0033	54.21	455.03
0034	77.49	131.82
0035	63.91	232.9
0036	73.77	343.73
0037	300.04	225.69
0038	220.48	245.29
0039	124.18	244.35
0040	246.69	206.33
0041	208.85	291.78
0042	159.56	367.89
0043	174.85	367.82
0044	163.16	408.63
0045	276.26	475.53
0046	272.06	404.98
0047	301.46	692.66
0048	238.43	514.5
0049	55.93	452.37
0050	84.47	298.6
0051	73.23	405.66
0052	73.2	286.16
0053	112.11	458.95
0054	96.3	377.63
0055	112.19	566.31
0056	106.2	334.42
0057	7.01	355.68
0058	24.51	144.41
0059	84.55	182.72
0060	94.88	265.77
0061	182.84	241.41
0062	180	257.15
0063	147.29	305.99
0064	161.49	322.52
0065	184.51	407.65
0066	173.81	290.91
0067	177.94	480.42
0068	59.6	217.76
0069	307.52	205.77
0070	9.49	552.87
0071	333.87	393.68
0072	8.14	711.72
0073	326.24	165.94
0074	4.49	674.37
0075	323.16	172.77
0076	344.01	140.44
0077	336.3	155.96
0078	33.9	164.86
0079	41.26	131.2
0080	180.22	135.9
0081	61.99	153.63
0082	147.83	90.38
0083	60.08	166.4
0084	54.48	315.12
0085	355.02	145.7
0086	335.64	277.04
0087	331.96	161.73
0088	3.5	165.67
0089	15.06	158.23
0090	11.52	160.39
0091	26.59	239.98
0092	250.91	434.13
0093	34.74	192.99
0094	254.1	371.04
0095	213.73	255.78
0096	229.36	309.13
0097	250.77	338.93
0098	194.67	346.99
0099	207.22	415.81
0100	219.15	493.95
0101	211.98	352.61
0102	220.27	424.69
0103	169.85	491
0104	174.64	504.15
0105	281.36	206.91
0106	249.73	625.45
0107	247.64	710.12
0108	344.92	294.73
0109	346.69	248.68
0110	307.18	662.9
0111	327.91	225
0112	310.73	189.05
0113	264.23	574.43
0114	288.99	621.5
0115	288.3	463.04
0116	86.28	137.08
0117	219.13	314.89
0118	163.27	186.18
0119	286.9	641
0120	166.2	215.17
0121	121.38	82.55
0122	274.25	433.21
0123	254.92	491.99
0124	279.09	555.78
0125	214.16	478.48
0126	306.33	320.9
0127	148.63	101.03
0128	180.52	403.77
0129	211.39	536.67
0130	199.34	582.67
0131	200.6	673.73
0132	222.5	701.66
0133	224.72	678.75
0134	194.68	375.87
0135	12.27	197.3
0136	3.52	208
0137	32.97	298.12
0138	27.37	447.87
0139	21.42	438.83
0140	19.57	375.83
0141	356.03	307.64
0142	347.26	303.27
0143	356.03	273.63
0144	343.48	233.62
0145	58.13	233.69
0146	100.02	255.04
0147	337.68	302.8
0148	272.99	481.46
0149	332.26	348.77
0150	311.04	357.69
0151	283.6	347.29
0152	308.01	305.63
0153	275.1	308.91
0154	350.33	310.71
0155	283.32	315.51
0156	288.47	543.94
0157	326.11	303.24
0158	275.3	541.99
0159	271.52	564.35
0160	252.26	539.05
0161	54.2	504.78
0162	85.59	230.35
0163	15.99	379.67
0164	111.15	246.09
0165	7.86	381.23
0166	339.14	240.69
0167	310.46	587.97
0168	289.28	497.69
0169	106.05	152.28
0170	106.8	248.69
0171	104.63	225.13
0172	285.71	305.22
0173	309.56	439.96
0174	154.82	219.79
0175	170.09	161
0176	203.11	280.7
0177	73.45	322.71
0178	241.33	330.37
0179	157.53	343.64
0180	247.12	344.81
0181	332.08	289.7
0182	6.97	515.02
0183	277.25	233.3
0184	60.85	397.74
0185	80.56	247.27
0186	67.39	160.04
0187	74.97	400.34
0188	76.73	261.78
0189	94.85	214.84
0190	197.25	169.66
0191	76.54	284.73
0192	126.24	200.74
0193	138.29	508.2
0194	140.92	613.48
0195	143.47	253.86
0196	122.19	804.54
0197	145.42	262.56
0198	135.18	352.16
0199	11	483.49
0200	130.21	147.93
0201	113.12	183.82
0202	144.01	155.15
0203	17.72	698.67
0204	56.47	229.69
0205	41.58	197.15
0206	72.86	263.23
0207	66.28	585.91
0208	39.69	567.25
0209	93.07	567.64
0210	90.53	223.93
0211	281.25	401.52
0212	283.05	391.51
0213	313.85	299.28
0214	258.2	316.49
0215	210.75	342.78
0216	3.04	344.7
0217	318.96	598.85
0218	18.3	336.16
0219	318.99	416.35
0220	309.73	606.37
0221	15.37	380.04
0222	279	629.8
0223	280.91	403.57
0224	338.14	436.78
0225	5.73	314.05
0226	262.25	434.14
0227	250.38	429.23
0228	263.9	430.83
0229	313.58	367.29
0230	265.14	387.88
0231	256.33	361.42
0232	263.13	344.15
0233	241.17	589.09
0234	241.09	630.56
0235	209.96	682.34
0236	1.75	268.82
0237	271.92	249.26
0238	176.31	158.22
0239	198.93	203.45
0240	209.59	261.14
0241	250.25	367.69
0242	184.59	192.12
0243	279.94	223.4
0244	267.47	329.37
0245	235.75	159.32
0246	76.2	186.28
0247	299.31	231.92
0248	9.6	600.25
0249	330.6	452.15
0250	12.44	183.71
0251	328.03	452.47
0252	90.07	140.52
0253	136.99	182.42
0254	194.39	106.71
0255	149.23	244.63
0256	239.97	226.65
0257	47.94	515.06
0258	36.33	257.12
0259	5.08	283.87
0260	19.58	389.71
0261	346.97	233.89
0262	359.98	262.66
0263	350.68	231.05
0264	12.43	238.98
0265	261.65	260.67
0266	336.57	185.55
0267	314.75	172.68
0268	4.71	566.13
0269	356.13	300.63
0270	315.91	156.03
0271	278.42	131.19
0272	2.29	344.81
0273	251.99	274.79
0274	338.81	151.56
0275	3.12	264.09
0276	317.55	177.68
0277	333.67	178.32
0278	223.95	518.72
0279	157.8	191.38
0280	19.45	488.83
0281	34.1	441.46
0282	334.29	401.82
0283	22.58	331.26
0284	33.44	317.68
0285	329.71	446.33
0286	51.89	345.72
0287	26.74	264.85
0288	348.76	326.83
0289	54.47	608.73
0290	41.66	351.49
0291	342.15	526.61
0292	14.41	185.28
0293	312.03	281.14
0294	332.83	317.73
0295	116.05	101.99
0296	132.05	206.89
0297	274.8	162.3
0298	195.63	310.13
0299	212.9	274.63
0300	175.97	438.53
0301	323.38	494.23
0302	316.51	586.79
0303	328.51	501.79
0304	332.19	659.33
0305	340.46	758.93
0306	319.41	143.35
0307	291.44	265.66
0308	71.97	217.37
0309	56.44	391.9
0310	266.44	336.08
0311	211.8	288.36
0312	268.41	364.98
0313	93.65	380.71
0314	245.31	290.78
0315	68.76	277.44
0316	260.57	255.06
0317	250.07	230.29
0318	232.2	371.21
0319	207	306.67
0320	110.1	324.51
0321	216.81	323.37
0322	225.15	253.08
0323	120.47	436.49
0324	212.88	401.1
0325	4.71	363.91
0326	18.81	413.86
0327	339.21	298.12
0328	342.42	155.46
0329	17.79	312.68
0330	330.37	167.62
0331	249.53	568.34
0332	211.3	589.14
0333	194.46	438.57
0334	172.28	464.96
0335	12.74	421.1
0336	228.77	323.16
0337	293.39	343.06
0338	105.85	188.36
0339	96.56	193.08
0340	209	516.52
0341	136.8	243.45
0342	72.63	550.15
0343	346.87	470.73
0344	297.87	377.23
0345	334.31	250.64
0346	345.56	227.39
0347	334.78	253.88
0348	8.3	388.42
0349	308.61	371.7
0350	243.75	415.45
0351	251.81	354.93
0352	253.51	493.98
0353	222.44	259.91
0354	12.57	302.07
0355	276.45	297.01
0356	203.68	357.45
0357	239.96	501.68
0358	210.64	528.38
0359	223.2	722.68
0360	196.45	420.45
0361	58.65	466.36
0362	68.85	448.14
0363	70	502.83
0364	48.2	510.24
0365	6.74	416.18
0366	329.24	301.77
0367	331.9	194.79
0368	302.09	495.71
0369	325.79	219.88
0370	305.21	526.04
0371	329.64	230.9
0372	263.55	175.56
0373	337.13	141.71
0374	302.75	521.98
0375	303.72	523.88
0376	93.85	257.07
0377	259.8	301.04
0378	244.11	248.06
0379	226.62	423.51
0380	120.66	426.52
0381	176.54	373.76
0382	196.11	269.75
0383	221.67	459.32
0384	255.36	435.18
0385	52.18	269.92
0386	38.23	173.69
0387	19.44	148.3
0388	109.63	206.46
0389	77.93	153.22
0390	111.99	189.19
0391	139.79	225.6
0392	105.88	205.23
0393	126.34	224.37
0394	130.5	241.84
0395	134.31	525.34
0396	270.81	332.38
0397	281.07	327.09
0398	310.46	301.18
0399	243.5	313.33
0400	312.81	635.27
0401	343.15	448.71
0402	277.11	269.79
0403	268.1	467.78
0404	325.98	401.55
0405	344.3	399.83
0406	305.87	244.46
0407	338.13	261.66
0408	299.76	207.96
0409	326.14	288.7
0410	266.02	148.02
0411	322.86	286.31
0412	17.85	361.11
0413	344.85	239.47
0414	21.88	203.76
0415	8.26	200.7
0416	62.06	286.32
0417	293.75	569.48
0418	260.97	424.97
0419	9.23	296.41
0420	24.21	237.96
0421	78.58	150.78
0422	51.6	186.92
0423	93.45	138.38
0424	37.3	247.98
0425	116.55	108.17
0426	150.07	559
0427	137.87	634.9
0428	117.61	260.7
0429	110.01	444.96
0430	134.63	712.49
0431	85.64	262.33
0432	86.68	140.92
0433	81.25	138.73
0434	97.49	163.52
0435	88.87	195.54
0436	150.78	191.39
0437	153.74	297.96
0438	161.83	288.51
0439	104.92	345.35
0440	147.08	490.99
0441	306.16	317.15
0442	74.77	220.54
0443	174.19	196.36
0444	168.93	280.97
0445	70.45	171.33
0446	160.37	302.53
0447	198.23	488.53
0448	163.2	404.34
0449	149.15	613.78
0450	152.37	696.76
0451	76.83	341.41
0452	78.11	341.62
0453	28.1	263.64
0454	126.11	188.26
0455	73.4	326.55
0456	121.21	388.26
0457	152.4	222.02
0458	16.93	450.83
0459	32.43	426.28
0460	43.58	469.61
0461	10.14	305.71
0462	9.02	329.04
0463	12.09	304.71
0464	50.31	184.45
0465	30.38	125.75
0466	81.98	117.69
0467	105.15	116.8
0468	246.18	93.01
0469	150.08	178.48
0470	127.05	182.68
0471	148.96	235.06
0472	138.69	217.74
0473	163.04	519.55
0474	153.79	234.5
0475	32.06	645.65
0476	354.84	908.13
0477	328.79	511.36
0478	331.09	569.08
0479	343.47	471.66
0480	273.42	316.99
0481	176.97	534.92
0482	187.99	403.47
0483	198.3	283.82
0484	219.79	558.5
0485	202.42	611.35
0486	212.3	659.1
0487	228.88	338.85
0488	218.53	727.3
0489	49.93	415.56
0490	55.15	421.56
0491	71.36	297.45
0492	59.5	254.9
0493	64.88	258.64
0494	53.87	286.99
0495	65.93	316.23
0496	92.34	202.09
0497	107.04	392.71
0498	102.98	444.78
0499	36.72	265.37
0500	15	244.25
0501	41.08	327.16
0502	47.7	350.34
0503	1.3	130.13
0504	90.37	250.41
0505	358.73	187.2
0506	343.05	198.31
0507	215.35	288.3
0508	332.28	680.82
0509	312.91	303.18
0510	24.68	281.72
0511	17.89	180.94
0512	86.61	169.31
0513	292.96	121.79
0514	117.63	156.99
0515	80.47	254.77
0516	157.08	201.27
0517	74.22	408.79
0518	170.89	309.83
0519	173.4	265.26
0520	98.62	327.88
0521	63.06	129.36
0522	185.18	303.32
0523	228.39	163.05
0524	227.45	308.47
0525	331.87	124.31
0526	239.12	280.65
0527	214.36	386.21
0528	220.87	490.27
0529	56.24	540.9
0530	86.58	372.84
0531	184.06	129.11
0532	176.78	163.86
0533	73.34	484.56
0534	105.26	296.02
0535	191.65	180.66
0536	126.42	388.02
0537	89.65	86.51
0538	243.91	114.49
0539	165.12	396.84
0540	102.96	86.13
0541	157.01	326.66
0542	170.65	265.52
0543	320.85	445.39
0544	6.6	303.61
0545	30.92	297.91
0546	358.91	304.47
0547	20.03	275.32
0548	306.77	254.03
0549	118.94	181.14
0550	134.63	233.98
0551	186.15	213.99
0552	219.19	203.94
0553	135.65	279.47
0554	152.96	271.19
0555	155.6	301.28
0556	185.68	303.45
0557	158.36	433.97
0558	40.5	672.76
0559	23.02	195.88
0560	22.12	298.98
0561	43.28	331.45
0562	15.17	190.24
0563	73.83	525.86
0564	86.36	201.24
0565	100.49	316.59
0566	69.22	628.8
0567	108.5	400.84
0568	109.31	386.63
0569	113.22	191.21
0570	127.97	218.84
0571	141.52	214.39
0572	358.31	375.88
0573	351.1	278.73
0574	3.84	566.25
0575	14.96	437.67
0576	317.98	357.11
0577	278	194.18
0578	337.32	510.93
0579	7.8	437.1
0580	344.89	450.67
0581	332.28	366.2
0582	281.16	142.63
0583	165.52	269.07
0584	187.94	809.05
0585	175.74	507.37
0586	323.83	937.35
0587	297.91	977.88
0588	312.65	368.45
0589	305.82	326.71
0590	268.33	375.31
0591	267.83	417.91
0592	268.94	279.32
0593	239.87	312.93
0594	54.85	283.49
0595	33.64	478.87
0596	27.07	349.21
0597	32.68	906.19
0598	46.07	805.72
0599	27.03	288.16
0600	38.11	325.13
0601	351.01	413.52
0602	39.48	359.03
0603	339.53	423.46
0604	44.23	679.9
0605	46.74	531.01
0606	23.12	293
0607	17.84	209.27
0608	39.98	283.09
0609	356.3	203.57
0610	38.02	360.09
0611	12.02	177.8
0612	36.89	361.26
0613	45.57	354.61
0614	36.75	422.57
0615	31.14	480.97
0616	58.43	227.16
0617	54.45	229.42
0618	39.36	280.33
0619	243.9	336.49
0620	291.61	272.34
0621	83.75	255.28
0622	74.21	372.6
0623	122.83	362.26
0624	258.08	208.88
0625	247.98	151.68
0626	120.38	272.41
0627	206.93	178.8
0628	197.86	337.15
0629	340.33	715.53
0630	8.35	1049.27
0631	6.9	418.27
0632	15.89	323.63
0633	33.96	344.24
0634	41.4	592.78
0635	56.48	566.26
0636	37.96	550.87
0637	25.44	715.53
0638	74.8	251.34
0639	63.38	211.41
0640	27.54	352.28
0641	67.07	346.82
0642	347.21	478.8
0643	24.02	462.17
0644	86.47	362.44
0645	109.78	277.66
0646	120.92	149.28
0647	324.64	294.68
0648	299.69	380.15
0649	328.84	242.33
0650	89.3	576.46
0651	291.31	244.73
0652	15.16	358.36
0653	326.68	141.58
0654	354.05	473.92
0655	19.3	344.68
0656	338.47	172.2
0657	341.45	157.32
0658	338.95	181.53
0659	343.36	437.88
0660	356.53	221.83
0661	284.76	167.42
0662	341.34	188.29
0663	11.67	275.2
0664	36.97	207.62
0665	257.28	179.63
0666	148.28	325.28
0667	233.35	365.91
0668	15.42	175.32
0669	229.25	418.76
0670	149.35	198.84
0671	153.24	308.71
0672	226.62	232.6
0673	300.19	901.17
0674	297.82	928.17
0675	352.43	412.25
0676	350	544.41
0677	258.6	386.89
0678	33.87	449.31
0679	68.12	634.96
0680	51.45	483.51
0681	78.96	460.63
0682	125.53	395.56
0683	28.77	376.18
0684	317.46	526.84
0685	301.4	568.38
0686	349.47	271.73
0687	9.03	203.6
0688	36.03	334.35
0689	54.57	451.44
0690	34.03	427.87
0691	54.99	506.49
0692	40.14	171.05
0693	69.43	420.79
0694	52.37	193.13
0695	88.2	166.92
0696	316.27	201.53
0697	308.23	257.81
0698	263.87	141.91
0699	136.92	151.49
0700	132.53	190.47
0701	191.87	232.88
0702	209.5	213.79
0703	153.16	419.18
0704	133.88	448.37
0705	213.05	194.63
0706	181.79	462.91
0707	211.32	196.57
0708	240.25	369.43
0709	234.63	307.01
0710	216.73	247.91
0711	195.68	216.61
0712	281.13	201.9
0713	289.64	134.01
0714	293.59	153.92
0715	342.45	176.3
0716	21.44	264.65
0717	31.72	165.63
0718	109.34	171.38
0719	28.8	200.29
0720	357	470.1
0721	286.07	265.64
0722	355.55	255.59
0723	357.21	264.43
0724	4.9	240.27
0725	266.37	283.63
0726	322.73	439.49
0727	265.57	213.59
0728	245.81	258.78
0729	31.64	323.13
0730	56.18	517.5
0731	126.26	298.6
0732	306.16	640.06
0733	295.13	852.92
0734	2.83	218.17
0735	340.22	161.85
0736	128.17	180.32
0737	190.12	151.41
0738	340.74	508.9
0739	339.44	450.09
0740	334.89	335.81
0741	357.46	424.64
0742	306.12	348.41
0743	6.79	287.79
0744	9.06	237.83
0745	23.66	174.77
0746	352.02	186.73
0747	172.79	323.18
0748	214.26	578.84
0749	11.2	317.34
0750	61.11	327.81
0751	91.24	370.1
0752	70.06	254.04
0753	87.4	523.61
0754	96.37	182.36
0755	103.13	482.13
0756	165.68	191.15
0757	133.11	379.25
0758	155.52	420.28
0759	178.57	181.52
0760	148.3	149.97
0761	339.67	485.67
0762	332.25	256.38
0763	312.16	258.4
0764	81.16	428.95
0765	78.63	268.11
0766	121.65	288.57
0767	17.72	645.32
0768	347.15	317.13
0769	356.72	303.53
0770	342.04	248.45
0771	16.58	234.47
0772	289.8	207.85
0773	79.04	215.27
0774	241.49	291.09
0775	106.56	321.74
0776	211.38	310.62
0777	198.6	380.45
0778	207.6	168.69
0779	225.97	192.35
0780	230.41	223
0781	231.4	251.3
0782	29.42	389.43
0783	40.29	278.18
0784	41.24	404.15
0785	54.43	395.05
0786	95.22	308.99
0787	18.28	364.3
0788	51.71	305.43
0789	45.76	231.04
0790	348.57	233.04
0791	339.15	220.59
0792	1.65	359.07
0793	2.18	227.75
0794	157.9	221.11
0795	164.67	235.25
0796	203.21	326.76
0797	211.69	548.2
0798	204.07	409.64
0799	182.44	631.51
0800	157.43	282.36
0801	176.41	760.6
0802	11.77	480.51
0803	259.12	132.97
0804	273.84	271.89
0805	47.6	361
0806	56.39	610.8
0807	56.01	322.15
0808	32.45	481.61
0809	14.82	346.31
0810	24.21	342.76
0811	25.17	292.19
0812	36.6	264.78
0813	40.08	285.95
0814	76.89	206.98
0815	93.81	234.61
0816	78.03	228.83
0817	85.21	275.09
0818	31.14	212.8
0819	55.18	207.73
0820	52.82	218.45
0821	62.98	243.21
0822	104.26	182.7
0823	69.04	267.93
0824	123.01	166.92
0825	134.7	139.54
0826	85.6	281.19
0827	48.98	613.94
0828	152.02	155.57
0829	76.2	310.21
0830	89.46	488.24
0831	122.42	166.11
0832	164.05	267.62
0833	339.5	595.45
0834	296.78	595.79
0835	329.87	474.84
0836	328.33	436.1
0837	284.96	345.33
0838	254.88	281.41
0839	242.88	321.21
0840	246.9	325.29
0841	198.79	318.05
0842	242.04	241.1
0843	349.36	270.63
0844	274.08	349.02
0845	318.77	285.95
0846	314.69	265.71
0847	250.17	266.89
0848	196.77	279.24
0849	168.4	342.73
0850	209.54	176.14
0851	168.7	374.72
0852	54.55	388.64
0853	54.26	354.41
0854	42.42	223.24
0855	46.9	426
0856	17.97	177.92
0857	56.53	212.17
0858	82.65	326.24
0859	66.22	226.35
0860	48.07	197.92
0861	319.78	181.02
0862	309.31	188.98
0863	321.75	363.35
0864	310.62	288.86
0865	303.42	177.4
0866	305.75	172.84
0867	348.66	443.49
0868	309.66	144.25
0869	332.97	318.1
0870	0.13	453.93
0871	307.96	206.57
0872	276.94	146.46
0873	328.15	313.81
0874	350.3	310.36
0875	273.55	117.89
0876	298.23	136.47
0877	289.33	155.26
0878	299.39	159.93
0879	254.61	140.38
0880	173	86.64
0881	162.27	100.25
0882	157.23	267.35
0883	216.77	595.81
0884	183.23	625.04
0885	355.57	153.58
0886	214.68	203.64
0887	209.91	258.68
0888	182.45	275.61
0889	196.6	361.83
0890	18.28	441.65
0891	18.47	251.44
0892	28.3	249.82
0893	29.45	533.7
0894	62.22	221.16
0895	97.89	159.09
0896	68.91	375.35
0897	84.01	292.39
0898	60.41	391.95
0899	109.3	330.14
0900	249.04	201.24
0901	266.97	198.64
0902	252.15	148.17
0903	112.9	229.26
0904	244.38	167.42
0905	222.2	163.99
0906	219.53	241.67
0907	119.43	213.15
0908	182.42	301.2
0909	182.8	318.87
0910	30.69	264.8
0911	9.59	339.4
0912	75.78	243.17
0913	74.98	181.37
0914	106.88	188.43
0915	2.21	263.41
0916	88.63	497.94
0917	231.69	119.27
0918	172.71	337.58
0919	156.58	152.16
0920	191.93	336.07
0921	15.07	566.2
0922	7.68	251.72
0923	330.26	144.08
0924	345.5	153.61
0925	19.24	213.71
0926	140.06	189.25
0927	355.54	256.68
0928	62.54	233.1
0929	204.17	282.71
0930	139.43	308.9
0931	176.79	335.8
0932	204.43	323.68
0933	238.81	348.38
0934	226.27	247.19
0935	232.45	427.16
0936	95.82	240.47
0937	359.49	436.17
0938	336.03	762.86
0939	352.19	390.45
0940	0.85	411.18
0941	340.21	196.89
0942	20.19	330.09
0943	339.14	184.05
0944	8.35	166.59
0945	33.26	160.95
0946	301.09	314.6
0947	30.5	224.09
0948	268.75	323.18
0949	256.76	298
0950	170.69	283.29
0951	228.81	414.24
0952	271.01	314.84
0953	194.94	427.61
0954	88.5	222.83
0955	10.73	340.09
0956	214.06	269.3
0957	79.95	240.93
0958	100.63	234.2
0959	97.68	521.1
0960	100.58	371.98
0961	133.88	290.95
0962	41.57	228.2
0963	122.88	248.39
0964	128.69	268.06
0965	137.81	546.57
0966	108.59	242.89
0967	105.12	149.37
0968	12.22	206.86
0969	325.62	241.05
0970	292.33	166.09
0971	199.81	423.55
0972	174.02	234.96
0973	81.03	475.78
0974	99.44	463.23
0975	85.45	359
0976	85.97	568.58
0977	59.86	344.09
0978	81.82	407.73
0979	344.65	449.51
0980	335.57	562.16
0981	339.05	593.61
0982	311.76	303.74
0983	320.4	315.74
0984	232.55	338.31
0985	251.07	467.99
0986	239.36	264.8
0987	255.88	568.77
0988	223.45	225.2
0989	252.27	542.32
0990	182.03	625.66
0991	350.11	871.15
0992	339.79	333.39
0993	13.48	576.3
0994	347.92	530.37
0995	319.74	401.04
0996	338.15	361.9
0997	310.84	227.41
0998	283.29	346.19
0999	275.78	752.08
1000	310.97	199.73
1001	283.4	206.75
1002	285.11	360.98
1003	278.8	660.67
1004	345.44	390.12
1005	308.95	264.62
1006	279.91	216.52
1007	286.38	225.72
1008	275.47	168.66
1009	265.72	723.67
1010	251.4	160.56
1011	212.45	199.61
1012	252.87	704.92
1013	175.66	213.96
1014	222.98	735.02
1015	158.98	197.46
1016	31.92	672.82
1017	349.18	541.12
1018	3.16	328.07
1019	61.51	337.22
1020	83.92	174.84
1021	195.49	318.14
1022	149.44	521
1023	110.91	482.6
1024	146.05	271.29
1025	173.41	423.61
1026	28.39	358.28
1027	151.98	111.77
1028	159.76	146.47
1029	156.11	247.68

## Sheet: Fig. 2a
Case number	TCR radial distance (km)
0001	636.88
0002	366.72
0003	381.09
0004	348.48
0005	406.69
0006	483.79
0007	315.72
0008	317.87
0009	253.75
0010	221.35
0011	239.56
0012	237.69
0013	165.72
0014	199.8
0015	223.7
0016	245.19
0017	181.14
0018	186.01
0019	142.35
0020	202.75
0021	530.89
0022	597.93
0023	391.65
0024	660.57
0025	287.8
0026	321.32
0027	196.79
0028	244.48
0029	274.22
0030	130.13
0031	114.27
0032	133.92
0033	455.03
0034	131.82
0035	232.9
0036	343.73
0037	225.69
0038	245.29
0039	244.35
0040	206.33
0041	291.78
0042	367.89
0043	367.82
0044	408.63
0045	475.53
0046	404.98
0047	692.66
0048	514.5
0049	452.37
0050	298.6
0051	405.66
0052	286.16
0053	458.95
0054	377.63
0055	566.31
0056	334.42
0057	355.68
0058	144.41
0059	182.72
0060	265.77
0061	241.41
0062	257.15
0063	305.99
0064	322.52
0065	407.65
0066	290.91
0067	480.42
0068	217.76
0069	205.77
0070	552.87
0071	393.68
0072	711.72
0073	165.94
0074	674.37
0075	172.77
0076	140.44
0077	155.96
0078	164.86
0079	131.2
0080	135.9
0081	153.63
0082	90.38
0083	166.4
0084	315.12
0085	145.7
0086	277.04
0087	161.73
0088	165.67
0089	158.23
0090	160.39
0091	239.98
0092	434.13
0093	192.99
0094	371.04
0095	255.78
0096	309.13
0097	338.93
0098	346.99
0099	415.81
0100	493.95
0101	352.61
0102	424.69
0103	491
0104	504.15
0105	206.91
0106	625.45
0107	710.12
0108	294.73
0109	248.68
0110	662.9
0111	225
0112	189.05
0113	574.43
0114	621.5
0115	463.04
0116	137.08
0117	314.89
0118	186.18
0119	641
0120	215.17
0121	82.55
0122	433.21
0123	491.99
0124	555.78
0125	478.48
0126	320.9
0127	101.03
0128	403.77
0129	536.67
0130	582.67
0131	673.73
0132	701.66
0133	678.75
0134	375.87
0135	197.3
0136	208
0137	298.12
0138	447.87
0139	438.83
0140	375.83
0141	307.64
0142	303.27
0143	273.63
0144	233.62
0145	233.69
0146	255.04
0147	302.8
0148	481.46
0149	348.77
0150	357.69
0151	347.29
0152	305.63
0153	308.91
0154	310.71
0155	315.51
0156	543.94
0157	303.24
0158	541.99
0159	564.35
0160	539.05
0161	504.78
0162	230.35
0163	379.67
0164	246.09
0165	381.23
0166	240.69
0167	587.97
0168	497.69
0169	152.28
0170	248.69
0171	225.13
0172	305.22
0173	439.96
0174	219.79
0175	161
0176	280.7
0177	322.71
0178	330.37
0179	343.64
0180	344.81
0181	289.7
0182	515.02
0183	233.3
0184	397.74
0185	247.27
0186	160.04
0187	400.34
0188	261.78
0189	214.84
0190	169.66
0191	284.73
0192	200.74
0193	508.2
0194	613.48
0195	253.86
0196	804.54
0197	262.56
0198	352.16
0199	483.49
0200	147.93
0201	183.82
0202	155.15
0203	698.67
0204	229.69
0205	197.15
0206	263.23
0207	585.91
0208	567.25
0209	567.64
0210	223.93
0211	401.52
0212	391.51
0213	299.28
0214	316.49
0215	342.78
0216	344.7
0217	598.85
0218	336.16
0219	416.35
0220	606.37
0221	380.04
0222	629.8
0223	403.57
0224	436.78
0225	314.05
0226	434.14
0227	429.23
0228	430.83
0229	367.29
0230	387.88
0231	361.42
0232	344.15
0233	589.09
0234	630.56
0235	682.34
0236	268.82
0237	249.26
0238	158.22
0239	203.45
0240	261.14
0241	367.69
0242	192.12
0243	223.4
0244	329.37
0245	159.32
0246	186.28
0247	231.92
0248	600.25
0249	452.15
0250	183.71
0251	452.47
0252	140.52
0253	182.42
0254	106.71
0255	244.63
0256	226.65
0257	515.06
0258	257.12
0259	283.87
0260	389.71
0261	233.89
0262	262.66
0263	231.05
0264	238.98
0265	260.67
0266	185.55
0267	172.68
0268	566.13
0269	300.63
0270	156.03
0271	131.19
0272	344.81
0273	274.79
0274	151.56
0275	264.09
0276	177.68
0277	178.32
0278	518.72
0279	191.38
0280	488.83
0281	441.46
0282	401.82
0283	331.26
0284	317.68
0285	446.33
0286	345.72
0287	264.85
0288	326.83
0289	608.73
0290	351.49
0291	526.61
0292	185.28
0293	281.14
0294	317.73
0295	101.99
0296	206.89
0297	162.3
0298	310.13
0299	274.63
0300	438.53
0301	494.23
0302	586.79
0303	501.79
0304	659.33
0305	758.93
0306	143.35
0307	265.66
0308	217.37
0309	391.9
0310	336.08
0311	288.36
0312	364.98
0313	380.71
0314	290.78
0315	277.44
0316	255.06
0317	230.29
0318	371.21
0319	306.67
0320	324.51
0321	323.37
0322	253.08
0323	436.49
0324	401.1
0325	363.91
0326	413.86
0327	298.12
0328	155.46
0329	312.68
0330	167.62
0331	568.34
0332	589.14
0333	438.57
0334	464.96
0335	421.1
0336	323.16
0337	343.06
0338	188.36
0339	193.08
0340	516.52
0341	243.45
0342	550.15
0343	470.73
0344	377.23
0345	250.64
0346	227.39
0347	253.88
0348	388.42
0349	371.7
0350	415.45
0351	354.93
0352	493.98
0353	259.91
0354	302.07
0355	297.01
0356	357.45
0357	501.68
0358	528.38
0359	722.68
0360	420.45
0361	466.36
0362	448.14
0363	502.83
0364	510.24
0365	416.18
0366	301.77
0367	194.79
0368	495.71
0369	219.88
0370	526.04
0371	230.9
0372	175.56
0373	141.71
0374	521.98
0375	523.88
0376	257.07
0377	301.04
0378	248.06
0379	423.51
0380	426.52
0381	373.76
0382	269.75
0383	459.32
0384	435.18
0385	269.92
0386	173.69
0387	148.3
0388	206.46
0389	153.22
0390	189.19
0391	225.6
0392	205.23
0393	224.37
0394	241.84
0395	525.34
0396	332.38
0397	327.09
0398	301.18
0399	313.33
0400	635.27
0401	448.71
0402	269.79
0403	467.78
0404	401.55
0405	399.83
0406	244.46
0407	261.66
0408	207.96
0409	288.7
0410	148.02
0411	286.31
0412	361.11
0413	239.47
0414	203.76
0415	200.7
0416	286.32
0417	569.48
0418	424.97
0419	296.41
0420	237.96
0421	150.78
0422	186.92
0423	138.38
0424	247.98
0425	108.17
0426	559
0427	634.9
0428	260.7
0429	444.96
0430	712.49
0431	262.33
0432	140.92
0433	138.73
0434	163.52
0435	195.54
0436	191.39
0437	297.96
0438	288.51
0439	345.35
0440	490.99
0441	317.15
0442	220.54
0443	196.36
0444	280.97
0445	171.33
0446	302.53
0447	488.53
0448	404.34
0449	613.78
0450	696.76
0451	341.41
0452	341.62
0453	263.64
0454	188.26
0455	326.55
0456	388.26
0457	222.02
0458	450.83
0459	426.28
0460	469.61
0461	305.71
0462	329.04
0463	304.71
0464	184.45
0465	125.75
0466	117.69
0467	116.8
0468	93.01
0469	178.48
0470	182.68
0471	235.06
0472	217.74
0473	519.55
0474	234.5
0475	645.65
0476	908.13
0477	511.36
0478	569.08
0479	471.66
0480	316.99
0481	534.92
0482	403.47
0483	283.82
0484	558.5
0485	611.35
0486	659.1
0487	338.85
0488	727.3
0489	415.56
0490	421.56
0491	297.45
0492	254.9
0493	258.64
0494	286.99
0495	316.23
0496	202.09
0497	392.71
0498	444.78
0499	265.37
0500	244.25
0501	327.16
0502	350.34
0503	130.13
0504	250.41
0505	187.2
0506	198.31
0507	288.3
0508	680.82
0509	303.18
0510	281.72
0511	180.94
0512	169.31
0513	121.79
0514	156.99
0515	254.77
0516	201.27
0517	408.79
0518	309.83
0519	265.26
0520	327.88
0521	129.36
0522	303.32
0523	163.05
0524	308.47
0525	124.31
0526	280.65
0527	386.21
0528	490.27
0529	540.9
0530	372.84
0531	129.11
0532	163.86
0533	484.56
0534	296.02
0535	180.66
0536	388.02
0537	86.51
0538	114.49
0539	396.84
0540	86.13
0541	326.66
0542	265.52
0543	445.39
0544	303.61
0545	297.91
0546	304.47
0547	275.32
0548	254.03
0549	181.14
0550	233.98
0551	213.99
0552	203.94
0553	279.47
0554	271.19
0555	301.28
0556	303.45
0557	433.97
0558	672.76
0559	195.88
0560	298.98
0561	331.45
0562	190.24
0563	525.86
0564	201.24
0565	316.59
0566	628.8
0567	400.84
0568	386.63
0569	191.21
0570	218.84
0571	214.39
0572	375.88
0573	278.73
0574	566.25
0575	437.67
0576	357.11
0577	194.18
0578	510.93
0579	437.1
0580	450.67
0581	366.2
0582	142.63
0583	269.07
0584	809.05
0585	507.37
0586	937.35
0587	977.88
0588	368.45
0589	326.71
0590	375.31
0591	417.91
0592	279.32
0593	312.93
0594	283.49
0595	478.87
0596	349.21
0597	906.19
0598	805.72
0599	288.16
0600	325.13
0601	413.52
0602	359.03
0603	423.46
0604	679.9
0605	531.01
0606	293
0607	209.27
0608	283.09
0609	203.57
0610	360.09
0611	177.8
0612	361.26
0613	354.61
0614	422.57
0615	480.97
0616	227.16
0617	229.42
0618	280.33
0619	336.49
0620	272.34
0621	255.28
0622	372.6
0623	362.26
0624	208.88
0625	151.68
0626	272.41
0627	178.8
0628	337.15
0629	715.53
0630	1049.27
0631	418.27
0632	323.63
0633	344.24
0634	592.78
0635	566.26
0636	550.87
0637	715.53
0638	251.34
0639	211.41
0640	352.28
0641	346.82
0642	478.8
0643	462.17
0644	362.44
0645	277.66
0646	149.28
0647	294.68
0648	380.15
0649	242.33
0650	576.46
0651	244.73
0652	358.36
0653	141.58
0654	473.92
0655	344.68
0656	172.2
0657	157.32
0658	181.53
0659	437.88
0660	221.83
0661	167.42
0662	188.29
0663	275.2
0664	207.62
0665	179.63
0666	325.28
0667	365.91
0668	175.32
0669	418.76
0670	198.84
0671	308.71
0672	232.6
0673	901.17
0674	928.17
0675	412.25
0676	544.41
0677	386.89
0678	449.31
0679	634.96
0680	483.51
0681	460.63
0682	395.56
0683	376.18
0684	526.84
0685	568.38
0686	271.73
0687	203.6
0688	334.35
0689	451.44
0690	427.87
0691	506.49
0692	171.05
0693	420.79
0694	193.13
0695	166.92
0696	201.53
0697	257.81
0698	141.91
0699	151.49
0700	190.47
0701	232.88
0702	213.79
0703	419.18
0704	448.37
0705	194.63
0706	462.91
0707	196.57
0708	369.43
0709	307.01
0710	247.91
0711	216.61
0712	201.9
0713	134.01
0714	153.92
0715	176.3
0716	264.65
0717	165.63
0718	171.38
0719	200.29
0720	470.1
0721	265.64
0722	255.59
0723	264.43
0724	240.27
0725	283.63
0726	439.49
0727	213.59
0728	258.78
0729	323.13
0730	517.5
0731	298.6
0732	640.06
0733	852.92
0734	218.17
0735	161.85
0736	180.32
0737	151.41
0738	508.9
0739	450.09
0740	335.81
0741	424.64
0742	348.41
0743	287.79
0744	237.83
0745	174.77
0746	186.73
0747	323.18
0748	578.84
0749	317.34
0750	327.81
0751	370.1
0752	254.04
0753	523.61
0754	182.36
0755	482.13
0756	191.15
0757	379.25
0758	420.28
0759	181.52
0760	149.97
0761	485.67
0762	256.38
0763	258.4
0764	428.95
0765	268.11
0766	288.57
0767	645.32
0768	317.13
0769	303.53
0770	248.45
0771	234.47
0772	207.85
0773	215.27
0774	291.09
0775	321.74
0776	310.62
0777	380.45
0778	168.69
0779	192.35
0780	223
0781	251.3
0782	389.43
0783	278.18
0784	404.15
0785	395.05
0786	308.99
0787	364.3
0788	305.43
0789	231.04
0790	233.04
0791	220.59
0792	359.07
0793	227.75
0794	221.11
0795	235.25
0796	326.76
0797	548.2
0798	409.64
0799	631.51
0800	282.36
0801	760.6
0802	480.51
0803	132.97
0804	271.89
0805	361
0806	610.8
0807	322.15
0808	481.61
0809	346.31
0810	342.76
0811	292.19
0812	264.78
0813	285.95
0814	206.98
0815	234.61
0816	228.83
0817	275.09
0818	212.8
0819	207.73
0820	218.45
0821	243.21
0822	182.7
0823	267.93
0824	166.92
0825	139.54
0826	281.19
0827	613.94
0828	155.57
0829	310.21
0830	488.24
0831	166.11
0832	267.62
0833	595.45
0834	595.79
0835	474.84
0836	436.1
0837	345.33
0838	281.41
0839	321.21
0840	325.29
0841	318.05
0842	241.1
0843	270.63
0844	349.02
0845	285.95
0846	265.71
0847	266.89
0848	279.24
0849	342.73
0850	176.14
0851	374.72
0852	388.64
0853	354.41
0854	223.24
0855	426
0856	177.92
0857	212.17
0858	326.24
0859	226.35
0860	197.92
0861	181.02
0862	188.98
0863	363.35
0864	288.86
0865	177.4
0866	172.84
0867	443.49
0868	144.25
0869	318.1
0870	453.93
0871	206.57
0872	146.46
0873	313.81
0874	310.36
0875	117.89
0876	136.47
0877	155.26
0878	159.93
0879	140.38
0880	86.64
0881	100.25
0882	267.35
0883	595.81
0884	625.04
0885	153.58
0886	203.64
0887	258.68
0888	275.61
0889	361.83
0890	441.65
0891	251.44
0892	249.82
0893	533.7
0894	221.16
0895	159.09
0896	375.35
0897	292.39
0898	391.95
0899	330.14
0900	201.24
0901	198.64
0902	148.17
0903	229.26
0904	167.42
0905	163.99
0906	241.67
0907	213.15
0908	301.2
0909	318.87
0910	264.8
0911	339.4
0912	243.17
0913	181.37
0914	188.43
0915	263.41
0916	497.94
0917	119.27
0918	337.58
0919	152.16
0920	336.07
0921	566.2
0922	251.72
0923	144.08
0924	153.61
0925	213.71
0926	189.25
0927	256.68
0928	233.1
0929	282.71
0930	308.9
0931	335.8
0932	323.68
0933	348.38
0934	247.19
0935	427.16
0936	240.47
0937	436.17
0938	762.86
0939	390.45
0940	411.18
0941	196.89
0942	330.09
0943	184.05
0944	166.59
0945	160.95
0946	314.6
0947	224.09
0948	323.18
0949	298
0950	283.29
0951	414.24
0952	314.84
0953	427.61
0954	222.83
0955	340.09
0956	269.3
0957	240.93
0958	234.2
0959	521.1
0960	371.98
0961	290.95
0962	228.2
0963	248.39
0964	268.06
0965	546.57
0966	242.89
0967	149.37
0968	206.86
0969	241.05
0970	166.09
0971	423.55
0972	234.96
0973	475.78
0974	463.23
0975	359
0976	568.58
0977	344.09
0978	407.73
0979	449.51
0980	562.16
0981	593.61
0982	303.74
0983	315.74
0984	338.31
0985	467.99
0986	264.8
0987	568.77
0988	225.2
0989	542.32
0990	625.66
0991	871.15
0992	333.39
0993	576.3
0994	530.37
0995	401.04
0996	361.9
0997	227.41
0998	346.19
0999	752.08
1000	199.73
1001	206.75
1002	360.98
1003	660.67
1004	390.12
1005	264.62
1006	216.52
1007	225.72
1008	168.66
1009	723.67
1010	160.56
1011	199.61
1012	704.92
1013	213.96
1014	735.02
1015	197.46
1016	672.82
1017	541.12
1018	328.07
1019	337.22
1020	174.84
1021	318.14
1022	521
1023	482.6
1024	271.29
1025	423.61
1026	358.28
1027	111.77
1028	146.47
1029	247.68

## Sheet: Fig. 2b
Case number	Radial distance normalized by RMW
0001	22.93
0002	13.2
0003	13.72
0004	2.69
0005	3.14
0006	7.46
0007	3.79
0008	3.81
0009	3.04
0010	5.52
0011	4.31
0012	6.42
0013	4.47
0014	3.6
0015	4.39
0016	4.61
0017	2.79
0018	4.16
0019	3.84
0020	7.3
0021	52.92
0022	64.57
0023	31.72
0024	35.67
0025	15.54
0026	4.96
0027	3.04
0028	3.77
0029	4.23
0030	3.72
0031	3.26
0032	3.83
0033	13
0034	3.77
0035	6.65
0036	9.82
0037	6.45
0038	7.01
0039	6.98
0040	3.18
0041	4.5
0042	5.68
0043	5.67
0044	11.68
0045	5.14
0046	4.37
0047	7.48
0048	9.26
0049	12.74
0050	8.41
0051	10.95
0052	7.73
0053	11.01
0054	9.41
0055	12.23
0056	7.22
0057	12.8
0058	7.8
0059	9.87
0060	14.35
0061	13.04
0062	13.88
0063	16.52
0064	17.41
0065	22.01
0066	15.71
0067	25.94
0068	4.7
0069	3.7
0070	34.13
0071	24.3
0072	43.94
0073	10.24
0074	49.96
0075	16
0076	13
0077	14.44
0078	15.27
0079	8.1
0080	8.39
0081	11.38
0082	6.7
0083	7.7
0084	14.59
0085	6.75
0086	17.1
0087	11.98
0088	12.27
0089	11.72
0090	8.49
0091	14.81
0092	26.8
0093	11.91
0094	22.91
0095	15.79
0096	19.08
0097	20.92
0098	21.42
0099	25.67
0100	30.49
0101	21.77
0102	26.22
0103	30.31
0104	31.12
0105	9.58
0106	28.96
0107	32.88
0108	6.82
0109	5.76
0110	15.35
0111	5.21
0112	4.38
0113	15.2
0114	19.18
0115	17.15
0116	5.64
0117	12.96
0118	7.66
0119	26.38
0120	8.86
0121	4.37
0122	32.09
0123	30.37
0124	34.31
0125	29.54
0126	19.81
0127	3.74
0128	14.96
0129	19.88
0130	21.58
0131	24.96
0132	25.99
0133	25.14
0134	13.92
0135	18.27
0136	15.41
0137	15.77
0138	12.09
0139	13.87
0140	13.16
0141	12.08
0142	14.56
0143	14.18
0144	12.61
0145	12.62
0146	11.8
0147	12.26
0148	26
0149	18.83
0150	19.31
0151	18.75
0152	16.5
0153	10.01
0154	11.18
0155	11.36
0156	14.69
0157	8.19
0158	14.94
0159	20.32
0160	19.4
0161	21.1
0162	8.29
0163	13.67
0164	7.59
0165	20.58
0166	13
0167	31.75
0168	22.24
0169	7.59
0170	13.43
0171	12.16
0172	16.48
0173	23.76
0174	11.87
0175	8.69
0176	15.16
0177	17.42
0178	17.84
0179	17.13
0180	15.41
0181	15.64
0182	27.81
0183	12.6
0184	5.54
0185	4.27
0186	2.8
0187	7.21
0188	4.71
0189	3.87
0190	4.07
0191	8.79
0192	7.23
0193	18.29
0194	22.08
0195	12.18
0196	34.75
0197	14.18
0198	19.02
0199	10.99
0200	7.1
0201	9.93
0202	8.38
0203	37.72
0204	42.4
0205	23.66
0206	30.82
0207	68.59
0208	64.83
0209	63.36
0210	25
0211	21.68
0212	21.14
0213	16.16
0214	13.67
0215	9.25
0216	4.14
0217	7.19
0218	4.03
0219	5
0220	7.28
0221	4.56
0222	7.56
0223	4.84
0224	5.24
0225	3.77
0226	5.21
0227	5.15
0228	5.17
0229	4.41
0230	4.65
0231	8.03
0232	7.65
0233	13.09
0234	14.01
0235	15.16
0236	9.68
0237	8.97
0238	5.7
0239	7.32
0240	9.4
0241	13.24
0242	6.92
0243	8.04
0244	11.86
0245	5.73
0246	6.71
0247	16.7
0248	16.21
0249	12.21
0250	4.25
0251	9.16
0252	2.53
0253	3.28
0254	1.92
0255	4.4
0256	3.06
0257	13.91
0258	6.94
0259	7.66
0260	10.52
0261	7.22
0262	9.46
0263	10.69
0264	7.04
0265	7.68
0266	5.46
0267	6.58
0268	21.58
0269	12.17
0270	6.74
0271	7.08
0272	18.62
0273	14.84
0274	8.18
0275	14.26
0276	8.86
0277	7.7
0278	21.68
0279	6.89
0280	8.56
0281	7.33
0282	6.2
0283	5.11
0284	4.9
0285	6.89
0286	5.33
0287	4.09
0288	5.04
0289	10.11
0290	5.84
0291	9.22
0292	3.53
0293	5.36
0294	6.64
0295	1.84
0296	3.72
0297	2.92
0298	7.44
0299	6.59
0300	10.93
0301	26.69
0302	31.68
0303	27.09
0304	35.6
0305	40.98
0306	7.74
0307	14.34
0308	10.83
0309	16.38
0310	11.77
0311	9.58
0312	11.82
0313	12.33
0314	8.76
0315	7.82
0316	6.89
0317	6.22
0318	10.02
0319	7.64
0320	5.53
0321	5.24
0322	3.73
0323	4.83
0324	4.03
0325	7.86
0326	8.94
0327	7.73
0328	3.47
0329	6.99
0330	3.75
0331	23.02
0332	28.28
0333	15.79
0334	15.45
0335	8.53
0336	11.63
0337	10.58
0338	8.69
0339	4.17
0340	10.8
0341	4.1
0342	19.8
0343	8.47
0344	9.05
0345	6.77
0346	6.14
0347	6.85
0348	10.49
0349	10.04
0350	12.82
0351	11.22
0352	16
0353	9.36
0354	10.87
0355	17.39
0356	9.65
0357	13.54
0358	8.56
0359	10.18
0360	10.51
0361	8.63
0362	9.22
0363	10.86
0364	11.02
0365	8.99
0366	7.24
0367	5.26
0368	13.38
0369	5.94
0370	14.2
0371	6.23
0372	7.66
0373	6.18
0374	22.78
0375	25.66
0376	17.14
0377	9.29
0378	11.67
0379	12.55
0380	6.5
0381	5.38
0382	3.88
0383	11.48
0384	10.88
0385	9.72
0386	5
0387	2.91
0388	4.95
0389	2.76
0390	3.41
0391	4.06
0392	3.69
0393	4.15
0394	4.75
0395	11.35
0396	22.16
0397	21.81
0398	10.84
0399	11.28
0400	22.87
0401	16.15
0402	9.71
0403	16.84
0404	14.45
0405	17.27
0406	9.9
0407	10.94
0408	9.62
0409	11.69
0410	5.64
0411	8.43
0412	9.75
0413	6.47
0414	10.52
0415	10.7
0416	16.97
0417	37.45
0418	15.3
0419	10.67
0420	8.57
0421	5.43
0422	12.46
0423	4.98
0424	8.93
0425	3.89
0426	12.07
0427	13.71
0428	4.69
0429	7.9
0430	11.12
0431	9.12
0432	4.9
0433	4.9
0434	6.04
0435	7.76
0436	6.53
0437	8.04
0438	5.93
0439	6.78
0440	8.84
0441	8.22
0442	5.2
0443	6.2
0444	8.03
0445	4.9
0446	8.64
0447	7.54
0448	6.24
0449	9.47
0450	8.6
0451	5.27
0452	5.98
0453	4.75
0454	3.39
0455	5.64
0456	4.41
0457	2.66
0458	9.74
0459	9.21
0460	9.98
0461	4.77
0462	7.61
0463	9.87
0464	6.64
0465	4.53
0466	4.12
0467	3.88
0468	3.01
0469	5.14
0470	4.55
0471	5.64
0472	4.7
0473	11.22
0474	5.06
0475	17.08
0476	26.75
0477	13.81
0478	15.36
0479	12.73
0480	8.56
0481	6.42
0482	4.84
0483	3.41
0484	5.24
0485	5.74
0486	7.12
0487	3.66
0488	7.85
0489	14.96
0490	15.18
0491	9.18
0492	7.03
0493	6.98
0494	7.75
0495	8.54
0496	4.85
0497	9.6
0498	9.77
0499	5.21
0500	4.95
0501	5.11
0502	6.14
0503	2.31
0504	5.32
0505	4.04
0506	3.89
0507	4.67
0508	18.77
0509	7.7
0510	7.61
0511	4.88
0512	4.57
0513	3.29
0514	3.77
0515	6.23
0516	4.5
0517	8.83
0518	6.69
0519	5.73
0520	7.08
0521	2.79
0522	6.55
0523	3.52
0524	7.69
0525	3.36
0526	7.58
0527	10.43
0528	13.24
0529	9.22
0530	8.05
0531	2.42
0532	3.22
0533	12.31
0534	9.13
0535	6.5
0536	13.97
0537	3.11
0538	4.12
0539	14.28
0540	3.1
0541	11.76
0542	9.56
0543	12.02
0544	10.93
0545	10.72
0546	10.96
0547	9.91
0548	9.14
0549	6.52
0550	8.42
0551	14.27
0552	13.6
0553	10.06
0554	9.76
0555	10.85
0556	19.68
0557	23.67
0558	20.76
0559	3.73
0560	5.38
0561	5.97
0562	3.42
0563	9.46
0564	4.35
0565	8.73
0566	19.87
0567	14.43
0568	13.92
0569	6.88
0570	7.88
0571	7.72
0572	5.8
0573	4.3
0574	20.38
0575	15.75
0576	11.57
0577	5.24
0578	6.9
0579	5.9
0580	6.08
0581	4.94
0582	3.3
0583	4.84
0584	14.56
0585	8.89
0586	25.31
0587	17.36
0588	5.13
0589	8.82
0590	10.13
0591	11.28
0592	7.54
0593	6.76
0594	5.1
0595	7.39
0596	8.38
0597	11.86
0598	10.55
0599	3.89
0600	5.2
0601	7.44
0602	6.46
0603	7.62
0604	12.24
0605	9.56
0606	5.27
0607	3.77
0608	5.1
0609	3.66
0610	6.48
0611	3.2
0612	6.5
0613	6.38
0614	7.61
0615	8.66
0616	4.09
0617	4.13
0618	5.05
0619	6.06
0620	4.9
0621	4.59
0622	6.71
0623	6.18
0624	3.52
0625	2.43
0626	4.36
0627	2.76
0628	5.2
0629	9.09
0630	12.59
0631	5.02
0632	3.88
0633	4.13
0634	7.11
0635	6.79
0636	6.61
0637	8.59
0638	3.02
0639	2.54
0640	4.23
0641	4.16
0642	5.75
0643	10.27
0644	4.35
0645	3.56
0646	1.93
0647	5.3
0648	6.84
0649	4.36
0650	10.38
0651	4.4
0652	6.45
0653	2.55
0654	8.53
0655	6.2
0656	3.1
0657	2.95
0658	3.68
0659	9.46
0660	4.79
0661	3.81
0662	4.36
0663	6.99
0664	6.41
0665	6.29
0666	21.69
0667	24.39
0668	6.31
0669	15.07
0670	5.37
0671	6.67
0672	5.58
0673	22.9
0674	23.58
0675	8.9
0676	11.76
0677	6.43
0678	6.26
0679	9.14
0680	7.12
0681	7.11
0682	6.1
0683	13.54
0684	18.96
0685	20.46
0686	9.78
0687	6.44
0688	10.32
0689	12.19
0690	11.55
0691	13.67
0692	5.41
0693	14.35
0694	6.95
0695	6.01
0696	7.25
0697	9.28
0698	5.11
0699	5.45
0700	6.86
0701	8.38
0702	7.7
0703	15.09
0704	16.14
0705	7.01
0706	15.38
0707	3.92
0708	11.4
0709	11.05
0710	8.92
0711	7.8
0712	6.08
0713	3.62
0714	3.02
0715	3.26
0716	4.9
0717	2.98
0718	3.7
0719	4.33
0720	10.15
0721	7.17
0722	8.08
0723	8.92
0724	9.98
0725	10.21
0726	14.83
0727	4.61
0728	5.01
0729	4.36
0730	7.21
0731	5.23
0732	13.6
0733	18.42
0734	5.89
0735	4.37
0736	4.87
0737	4.09
0738	6.28
0739	5.45
0740	4.35
0741	6.4
0742	5.64
0743	5.18
0744	4.28
0745	3.15
0746	3.36
0747	5.82
0748	10.42
0749	14.28
0750	14.75
0751	16.65
0752	11.43
0753	23.56
0754	8.21
0755	21.69
0756	8.6
0757	17.06
0758	18.91
0759	8.17
0760	7.71
0761	12.15
0762	3.46
0763	3.49
0764	3.68
0765	2.52
0766	3.12
0767	13.94
0768	6.85
0769	6.56
0770	5.75
0771	7.23
0772	7.09
0773	6.2
0774	7.86
0775	8.69
0776	8.56
0777	12.64
0778	5.75
0779	6.23
0780	6.72
0781	7.08
0782	4.21
0783	3.79
0784	5.95
0785	6.09
0786	4.77
0787	5.62
0788	4.71
0789	3.56
0790	3.6
0791	3.4
0792	5.54
0793	3.51
0794	3.41
0795	3.63
0796	5.04
0797	8.46
0798	6.32
0799	9.74
0800	4.36
0801	11.73
0802	18.53
0803	4.1
0804	11.74
0805	5.57
0806	9.42
0807	4.97
0808	6.93
0809	4.99
0810	4.68
0811	3.94
0812	3.57
0813	3.86
0814	2.79
0815	3.17
0816	3.09
0817	4.05
0818	3.73
0819	3.74
0820	3.93
0821	4.38
0822	3.29
0823	4.82
0824	3.28
0825	2.58
0826	5.28
0827	11.7
0828	3.15
0829	6.28
0830	13.75
0831	6.77
0832	11.8
0833	14.03
0834	18.47
0835	15.7
0836	18
0837	14.07
0838	14.47
0839	16.78
0840	17.56
0841	11.45
0842	17.55
0843	25.05
0844	33.26
0845	27.25
0846	28.69
0847	24.7
0848	15.08
0849	18.51
0850	9.51
0851	20.23
0852	8.28
0853	8.87
0854	6.05
0855	13.53
0856	5.65
0857	6.91
0858	11.49
0859	9.22
0860	8.61
0861	9.46
0862	10.47
0863	20.65
0864	18.91
0865	12.77
0866	13.33
0867	34.21
0868	11.13
0869	23.69
0870	30.64
0871	11.74
0872	6.54
0873	11.96
0874	12.19
0875	4.77
0876	6.55
0877	8.38
0878	8.64
0879	7.16
0880	2.95
0881	3.01
0882	7.31
0883	18.38
0884	21.09
0885	3.07
0886	4.4
0887	5.59
0888	5.95
0889	7.81
0890	23.85
0891	15.97
0892	14.2
0893	20.34
0894	10.86
0895	6.87
0896	17.88
0897	15.53
0898	21.16
0899	17.83
0900	10.87
0901	9.53
0902	4.57
0903	6.19
0904	4.02
0905	2.87
0906	3.73
0907	3.29
0908	4.65
0909	4.7
0910	13.84
0911	15.27
0912	10.94
0913	8.16
0914	8.48
0915	12.74
0916	24.44
0917	5.72
0918	9.72
0919	3.65
0920	5.18
0921	43.67
0922	15.53
0923	7.78
0924	8.29
0925	11.54
0926	5.57
0927	8.11
0928	5.76
0929	6.43
0930	6.67
0931	7.25
0932	6.99
0933	7.52
0934	5.34
0935	9.23
0936	2.6
0937	7.85
0938	13.73
0939	7.03
0940	7.4
0941	3.75
0942	6.9
0943	3.98
0944	3.6
0945	4.35
0946	9.71
0947	8.07
0948	11.63
0949	10.73
0950	10.2
0951	14.91
0952	11.33
0953	13.19
0954	2.67
0955	3.97
0956	2.91
0957	5.89
0958	5.52
0959	9.38
0960	5.95
0961	5.71
0962	4.69
0963	8.25
0964	14.47
0965	29.51
0966	2.38
0967	2.69
0968	3.72
0969	5.29
0970	4.08
0971	6.47
0972	6.34
0973	15.89
0974	20.84
0975	16.15
0976	6.82
0977	4.13
0978	4.89
0979	5.6
0980	6.5
0981	6.75
0982	3.28
0983	3.65
0984	4.06
0985	5.62
0986	3.18
0987	6.82
0988	2.7
0989	6.51
0990	7.51
0991	43.42
0992	36
0993	62.24
0994	57.27
0995	43.31
0996	39.08
0997	24.56
0998	37.39
0999	81.22
1000	21.57
1001	22.33
1002	38.98
1003	71.35
1004	42.13
1005	28.58
1006	23.38
1007	24.38
1008	18.21
1009	78.15
1010	17.34
1011	21.56
1012	76.13
1013	23.11
1014	79.38
1015	18.28
1016	9.08
1017	7.62
1018	5.9
1019	5.46
1020	2.7
1021	4.91
1022	8.04
1023	7.82
1024	4.75
1025	7.42
1026	6.79
1027	4.09
1028	5
1029	6.83

## Sheet: Fig. 2c
Case number	Filamentation time (h)
0001	7.26
0002	3.12
0003	2.14
0004	18.01
0005	16.62
0006	13.45
0007	1.59
0008	4.09
0009	2.25
0010	2.47
0011	2.3
0012	3.36
0013	2.79
0014	17.17
0015	3.82
0016	3.37
0017	5.81
0018	3.48
0019	4.26
0020	2.81
0021	10.87
0022	9.37
0023	9.54
0024	6.35
0025	3.04
0026	18.22
0027	NA
0028	10.71
0029	14.28
0030	NA
0031	7.93
0032	7.66
0033	24.61
0034	NA
0035	31.4
0036	3.3
0037	6.65
0038	NA
0039	12.18
0040	NA
0041	3.34
0042	15.73
0043	NA
0044	11.56
0045	3.73
0046	4.22
0047	21.42
0048	NA
0049	21.37
0050	5.43
0051	7.47
0052	6.55
0053	6.12
0054	12.34
0055	3.26
0056	5.31
0057	6.68
0058	2.16
0059	2.12
0060	4.4
0061	4.22
0062	7.62
0063	8.15
0064	5.3
0065	6.41
0066	3.11
0067	NA
0068	5.82
0069	19.52
0070	12.25
0071	15.72
0072	16.28
0073	2.73
0074	57.72
0075	3
0076	3.38
0077	6.44
0078	4.01
0079	3.03
0080	1.99
0081	6.34
0082	NA
0083	2.32
0084	4.25
0085	NA
0086	4
0087	2.5
0088	1.76
0089	1.83
0090	1.58
0091	4.92
0092	9.43
0093	3.38
0094	NA
0095	5.94
0096	6.5
0097	4.54
0098	NA
0099	NA
0100	8.92
0101	11.52
0102	6.1
0103	8.2
0104	11.85
0105	4.15
0106	4.7
0107	9.77
0108	3.52
0109	3.96
0110	7.27
0111	5.65
0112	3.05
0113	3.94
0114	3.52
0115	4.55
0116	2.17
0117	NA
0118	NA
0119	14.28
0120	6.15
0121	NA
0122	14.02
0123	8.13
0124	NA
0125	4.52
0126	4.68
0127	2.73
0128	7.62
0129	15.87
0130	NA
0131	11.64
0132	14.24
0133	16.83
0134	NA
0135	1.78
0136	6.25
0137	5.2
0138	6.65
0139	5.74
0140	4.15
0141	2.91
0142	3.52
0143	2.86
0144	2.58
0145	4.32
0146	4
0147	2.95
0148	6.45
0149	5.57
0150	6.08
0151	4.46
0152	3.43
0153	2.75
0154	4.96
0155	3.02
0156	5.73
0157	4.69
0158	6.09
0159	8.97
0160	8.16
0161	3.52
0162	10.07
0163	NA
0164	8.05
0165	3.78
0166	2.58
0167	7.73
0168	5
0169	1.41
0170	3.87
0171	3.71
0172	2.54
0173	4.68
0174	11.41
0175	NA
0176	2.81
0177	3.87
0178	5.3
0179	5
0180	6.96
0181	7.67
0182	17.71
0183	1.79
0184	8.94
0185	NA
0186	NA
0187	7.76
0188	NA
0189	NA
0190	110.46
0191	5.39
0192	39.01
0193	NA
0194	20.26
0195	2.36
0196	18.82
0197	2.88
0198	3.71
0199	18.88
0200	1.95
0201	2.14
0202	1.92
0203	NA
0204	3.19
0205	3.15
0206	3.96
0207	13.71
0208	2.38
0209	6.61
0210	5.29
0211	5.75
0212	3.99
0213	3.58
0214	2.4
0215	2.67
0216	25.28
0217	7.44
0218	6.36
0219	12.67
0220	21.09
0221	3.98
0222	4.83
0223	NA
0224	8.1
0225	NA
0226	5.13
0227	3.42
0228	3.53
0229	2.62
0230	2.45
0231	NA
0232	NA
0233	9.96
0234	11.62
0235	11.38
0236	7.08
0237	8.79
0238	4.4
0239	4.36
0240	4.21
0241	15.13
0242	NA
0243	3.42
0244	16.95
0245	NA
0246	26.21
0247	4.74
0248	18.89
0249	NA
0250	5.59
0251	NA
0252	2.73
0253	4.8
0254	6.54
0255	3.87
0256	6.87
0257	8.31
0258	3.74
0259	4.56
0260	6.09
0261	3.2
0262	4.1
0263	3.22
0264	2.51
0265	3.3
0266	1.86
0267	2.36
0268	11.01
0269	4.28
0270	2.36
0271	1.29
0272	4.69
0273	4.43
0274	1.77
0275	3.57
0276	1.54
0277	2.28
0278	6.71
0279	1.55
0280	10.69
0281	7.82
0282	8.92
0283	12.58
0284	8.71
0285	10.63
0286	6.33
0287	8.19
0288	7.73
0289	8.38
0290	2.95
0291	18.68
0292	7.37
0293	6.25
0294	7.33
0295	NA
0296	6.01
0297	8.73
0298	3.36
0299	9.51
0300	NA
0301	7.23
0302	6.31
0303	11.18
0304	4.34
0305	NA
0306	2.84
0307	5.01
0308	2.84
0309	8.42
0310	10.35
0311	6.67
0312	5.94
0313	15.56
0314	NA
0315	3.41
0316	NA
0317	NA
0318	7.76
0319	6.85
0320	3.85
0321	NA
0322	4.18
0323	69.58
0324	12.98
0325	8.02
0326	7.35
0327	6.08
0328	4.5
0329	6.97
0330	4.26
0331	6.25
0332	8.42
0333	NA
0334	NA
0335	5.24
0336	3
0337	3.59
0338	NA
0339	NA
0340	24.51
0341	5.27
0342	10.72
0343	10.73
0344	4.91
0345	9.94
0346	10.4
0347	9.3
0348	8.17
0349	NA
0350	9.76
0351	4.89
0352	9.7
0353	NA
0354	6.78
0355	11.23
0356	9.02
0357	NA
0358	10.37
0359	19.46
0360	18.47
0361	11.72
0362	9.9
0363	10.66
0364	12.06
0365	NA
0366	5.41
0367	19.25
0368	NA
0369	NA
0370	NA
0371	NA
0372	NA
0373	NA
0374	4.15
0375	8.01
0376	4.12
0377	14.67
0378	3.43
0379	11.02
0380	3.79
0381	4.11
0382	NA
0383	8.1
0384	4.3
0385	4.39
0386	3.93
0387	2.03
0388	4.28
0389	3.65
0390	1.96
0391	3.1
0392	2.16
0393	3.29
0394	3.18
0395	16.47
0396	4.94
0397	3.55
0398	4.49
0399	3.22
0400	15.78
0401	7.63
0402	3.23
0403	4.98
0404	4.06
0405	3.97
0406	2.39
0407	2.94
0408	2.05
0409	2.98
0410	1.54
0411	2.95
0412	5.84
0413	1.71
0414	1.41
0415	1.32
0416	3.92
0417	5.67
0418	5.57
0419	NA
0420	2.48
0421	3.27
0422	NA
0423	NA
0424	NA
0425	NA
0426	20.24
0427	12.63
0428	3.12
0429	10.2
0430	NA
0431	2.43
0432	NA
0433	NA
0434	8.25
0435	19.67
0436	1.56
0437	5
0438	3.88
0439	8.15
0440	6.26
0441	2.03
0442	1.73
0443	2.87
0444	4.12
0445	4.85
0446	4.93
0447	10.32
0448	NA
0449	11.89
0450	14.67
0451	7.3
0452	8.73
0453	6.86
0454	3.55
0455	NA
0456	8.49
0457	4.37
0458	12.74
0459	14.34
0460	12.12
0461	NA
0462	22.7
0463	NA
0464	5.01
0465	12.66
0466	NA
0467	NA
0468	NA
0469	NA
0470	3.48
0471	2.98
0472	6.93
0473	NA
0474	5.09
0475	7.3
0476	9.44
0477	4.18
0478	3.85
0479	2.54
0480	6.87
0481	8.51
0482	66.75
0483	3.4
0484	15.77
0485	22.61
0486	147.13
0487	30.82
0488	23.18
0489	8.66
0490	6.05
0491	4.95
0492	5.2
0493	6.29
0494	4.85
0495	4.01
0496	4.23
0497	4.15
0498	3.32
0499	NA
0500	3.03
0501	3.75
0502	5.35
0503	1.6
0504	NA
0505	3.54
0506	2.58
0507	13.71
0508	9.12
0509	4.4
0510	7.63
0511	4.21
0512	4.37
0513	NA
0514	6.35
0515	9.34
0516	8.32
0517	6.04
0518	5.81
0519	7.48
0520	7.9
0521	2.31
0522	26.63
0523	NA
0524	8.7
0525	NA
0526	14.69
0527	17.17
0528	14.21
0529	20.99
0530	36.3
0531	NA
0532	NA
0533	7.53
0534	NA
0535	10.88
0536	11.09
0537	NA
0538	NA
0539	NA
0540	NA
0541	62.6
0542	4.88
0543	NA
0544	NA
0545	4.52
0546	4.63
0547	3.41
0548	3.53
0549	1.89
0550	5.14
0551	2.76
0552	2.49
0553	2.87
0554	3.9
0555	9.43
0556	16.26
0557	4.01
0558	8.45
0559	1.7
0560	4.03
0561	1.77
0562	2.16
0563	6.37
0564	2.77
0565	6.28
0566	38.1
0567	33.67
0568	11.55
0569	NA
0570	NA
0571	4.12
0572	14.54
0573	3.22
0574	11.48
0575	5.81
0576	2.86
0577	3.07
0578	8.45
0579	NA
0580	6.53
0581	6.24
0582	NA
0583	NA
0584	NA
0585	NA
0586	71.38
0587	9.74
0588	3.59
0589	3.48
0590	3.63
0591	4.66
0592	2.27
0593	4.38
0594	4.51
0595	5.61
0596	6.7
0597	10.61
0598	47.07
0599	9.37
0600	5.7
0601	NA
0602	5.4
0603	NA
0604	NA
0605	20.91
0606	3.12
0607	5.18
0608	4.63
0609	NA
0610	5.89
0611	2.91
0612	12.59
0613	9.35
0614	12.02
0615	11.85
0616	3.8
0617	4.67
0618	NA
0619	3.46
0620	4.5
0621	8.22
0622	8.18
0623	8.08
0624	5.39
0625	5.75
0626	NA
0627	NA
0628	21.82
0629	17.25
0630	8.54
0631	8.16
0632	6.97
0633	6.52
0634	14.14
0635	NA
0636	11.08
0637	3.29
0638	7.53
0639	4.26
0640	NA
0641	6.08
0642	NA
0643	3.95
0644	2.47
0645	3.48
0646	3.29
0647	5.7
0648	2.29
0649	8.13
0650	10.27
0651	4.23
0652	NA
0653	NA
0654	9.18
0655	7.64
0656	7.01
0657	NA
0658	4.52
0659	14.69
0660	10.18
0661	NA
0662	2.28
0663	3.26
0664	2.56
0665	1.46
0666	2.73
0667	2.7
0668	NA
0669	3.45
0670	4.04
0671	NA
0672	13.27
0673	13.73
0674	16.78
0675	3.79
0676	NA
0677	3.93
0678	12.98
0679	196.61
0680	9.62
0681	13.24
0682	8.51
0683	8.14
0684	19.48
0685	50.45
0686	5.86
0687	3.93
0688	10.47
0689	25.39
0690	42.6
0691	16.3
0692	2.13
0693	NA
0694	2.43
0695	2.85
0696	NA
0697	7.6
0698	263.05
0699	NA
0700	7.39
0701	22.52
0702	8.28
0703	5.42
0704	2.38
0705	2.41
0706	2.72
0707	3.11
0708	5.18
0709	6.13
0710	3.71
0711	2.65
0712	2.67
0713	5.11
0714	2.47
0715	1.77
0716	5.12
0717	2.08
0718	2.2
0719	4.68
0720	4.92
0721	2.49
0722	2.69
0723	2.19
0724	1.82
0725	NA
0726	4.87
0727	NA
0728	3.28
0729	19.15
0730	6.73
0731	NA
0732	8.96
0733	14.87
0734	4.9
0735	5.41
0736	2.97
0737	NA
0738	8.22
0739	11.19
0740	8.95
0741	7.8
0742	9.98
0743	4.22
0744	3.92
0745	4.85
0746	2.85
0747	6.76
0748	19.45
0749	NA
0750	3.03
0751	4.59
0752	2.48
0753	8.47
0754	1.56
0755	14.95
0756	3.2
0757	11.7
0758	5.02
0759	2.35
0760	1.88
0761	6.37
0762	2.98
0763	2.86
0764	4.08
0765	NA
0766	6.98
0767	10.47
0768	6.93
0769	3.98
0770	9.62
0771	1.85
0772	2.38
0773	3.11
0774	5.33
0775	NA
0776	53.31
0777	39.36
0778	NA
0779	4.7
0780	8.6
0781	4.67
0782	10.54
0783	NA
0784	3.08
0785	4.77
0786	NA
0787	3.93
0788	NA
0789	12.29
0790	4.24
0791	2.25
0792	43.27
0793	4.27
0794	7.28
0795	NA
0796	3.54
0797	NA
0798	NA
0799	NA
0800	3.61
0801	29.36
0802	33.04
0803	6.47
0804	5.75
0805	8.34
0806	7.31
0807	NA
0808	6.63
0809	7.16
0810	5.71
0811	10.45
0812	6.8
0813	3.88
0814	3.59
0815	2.99
0816	3.87
0817	6.94
0818	NA
0819	2.89
0820	3.36
0821	3.17
0822	4.82
0823	3.21
0824	3.24
0825	3.4
0826	4.13
0827	9.14
0828	2.66
0829	4.82
0830	2.86
0831	2.68
0832	2.78
0833	8.21
0834	10.14
0835	6.48
0836	7.01
0837	8.68
0838	3.81
0839	1.99
0840	2.03
0841	31.53
0842	3.01
0843	1.84
0844	6.76
0845	2.38
0846	2.69
0847	3.16
0848	4.27
0849	3.52
0850	NA
0851	4.61
0852	5.07
0853	3.66
0854	1.55
0855	4.64
0856	1.31
0857	1.61
0858	4.33
0859	2.16
0860	1.99
0861	1.93
0862	1.84
0863	3.51
0864	22.02
0865	2.16
0866	2.21
0867	4.77
0868	1.82
0869	2.67
0870	7.78
0871	2.53
0872	1.73
0873	8.98
0874	10.45
0875	3.83
0876	3.28
0877	2.18
0878	1.83
0879	1.45
0880	NA
0881	NA
0882	NA
0883	2.3
0884	20.27
0885	1.88
0886	4.45
0887	6.61
0888	20.36
0889	6.76
0890	12.96
0891	4.82
0892	4.73
0893	9.06
0894	2.91
0895	2.2
0896	12.69
0897	8.84
0898	5.57
0899	7.47
0900	5.32
0901	6.2
0902	NA
0903	4.13
0904	4.65
0905	NA
0906	4.64
0907	NA
0908	12.29
0909	NA
0910	3.31
0911	2.55
0912	2.49
0913	1.76
0914	1.79
0915	NA
0916	7.87
0917	2.6
0918	7.27
0919	8.91
0920	8.74
0921	6.13
0922	3.49
0923	2.81
0924	4.01
0925	2.42
0926	NA
0927	2.93
0928	2.42
0929	3.35
0930	2.42
0931	2.78
0932	7.17
0933	4.96
0934	NA
0935	5.22
0936	9.32
0937	35.36
0938	9.28
0939	27.56
0940	6.87
0941	14.74
0942	6.7
0943	2.77
0944	2.62
0945	2.16
0946	4.07
0947	3.15
0948	4.74
0949	3.16
0950	4.52
0951	10.16
0952	2.47
0953	8.26
0954	3.99
0955	5.37
0956	6.21
0957	8.22
0958	8.49
0959	9.97
0960	10.02
0961	7.96
0962	2.46
0963	2.34
0964	2.02
0965	NA
0966	4
0967	NA
0968	4.01
0969	4.21
0970	1.35
0971	6.55
0972	4.96
0973	5.14
0974	7.11
0975	3.93
0976	14.78
0977	20.53
0978	19.85
0979	9.13
0980	4.72
0981	5.24
0982	125.7
0983	NA
0984	3.08
0985	NA
0986	NA
0987	8.13
0988	7.62
0989	NA
0990	57.11
0991	20.93
0992	4.8
0993	16.87
0994	8.26
0995	6.33
0996	NA
0997	5.04
0998	7.05
0999	NA
1000	21.22
1001	2.84
1002	1.67
1003	NA
1004	7.5
1005	3.15
1006	4.21
1007	5.92
1008	NA
1009	6.85
1010	NA
1011	3.4
1012	5.84
1013	2.78
1014	8.56
1015	1.7
1016	7.49
1017	14.45
1018	8.17
1019	4.94
1020	2.36
1021	6.54
1022	NA
1023	5.5
1024	4.36
1025	13.35
1026	5.84
1027	1.64
1028	1.53
1029	2.35

## Sheet: Fig. 2d
Case number	Radial distance normalized by R34
0001	2.7
0002	1.28
0003	1.33
0004	5.58
0005	4.88
0006	1.83
0007	1.16
0008	1.16
0009	0.93
0010	0.77
0011	0.83
0012	1.29
0013	0.91
0014	1.64
0015	0.91
0016	1
0017	0.72
0018	0.74
0019	0.56
0020	0.73
0021	1.66
0022	2.02
0023	1.38
0024	2.43
0025	1.06
0026	1.89
0027	1.06
0028	1.43
0029	1.6
0030	0.78
0031	0.69
0032	0.8
0033	2.73
0034	0.79
0035	1.4
0036	1.97
0037	1.25
0038	1.34
0039	1.39
0040	1.11
0041	1.58
0042	1.99
0043	1.99
0044	4.41
0045	NA
0046	NA
0047	NA
0048	NA
0049	2.35
0050	1.55
0051	2.16
0052	1.53
0053	2.49
0054	2.15
0055	3.22
0056	1.9
0057	1.13
0058	0.45
0059	0.55
0060	0.8
0061	0.69
0062	0.72
0063	0.85
0064	0.91
0065	1.16
0066	0.85
0067	1.41
0068	1.18
0069	1.63
0070	4.19
0071	3.01
0072	5.43
0073	1.25
0074	5.02
0075	1.29
0076	1.05
0077	1.16
0078	1.23
0079	0.98
0080	1.01
0081	1.14
0082	0.67
0083	0.67
0084	1.26
0085	0.58
0086	1.11
0087	0.65
0088	0.66
0089	0.63
0090	0.64
0091	0.95
0092	1.8
0093	0.82
0094	1.62
0095	1.14
0096	1.42
0097	1.63
0098	1.89
0099	2.26
0100	2.48
0101	2.51
0102	3.32
0103	4.08
0104	4.19
0105	1.12
0106	3.34
0107	3.76
0108	1.03
0109	0.8
0110	2.14
0111	0.67
0112	0.58
0113	1.79
0114	2.11
0115	1.59
0116	0.49
0117	1.15
0118	0.68
0119	2.35
0120	0.79
0121	0.31
0122	1.64
0123	1.98
0124	2.31
0125	2.2
0126	1.47
0127	NA
0128	NA
0129	NA
0130	NA
0131	NA
0132	NA
0133	NA
0134	NA
0135	0.96
0136	1.01
0137	1.45
0138	1.79
0139	1.79
0140	1.56
0141	1.22
0142	1.11
0143	0.98
0144	0.84
0145	0.9
0146	1
0147	1.2
0148	2.48
0149	1.42
0150	1.46
0151	1.42
0152	1.25
0153	1.11
0154	1.13
0155	1.15
0156	1.8
0157	1
0158	1.73
0159	1.85
0160	1.77
0161	28.44
0162	6.22
0163	6.07
0164	2.36
0165	1.55
0166	0.97
0167	2.4
0168	2.07
0169	0.63
0170	1.04
0171	0.95
0172	1.29
0173	1.87
0174	0.94
0175	0.69
0176	1.2
0177	1.62
0178	1.81
0179	2.25
0180	2.36
0181	1.46
0182	2.54
0183	1.48
0184	25.45
0185	2.5
0186	1.55
0187	3.12
0188	2.04
0189	2
0190	1.41
0191	2.82
0192	1.97
0193	4.99
0194	6.02
0195	2.19
0196	7.56
0197	2.3
0198	3.1
0199	2.09
0200	0.66
0201	0.85
0202	0.72
0203	2.41
0204	0.92
0205	0.83
0206	1.11
0207	2.47
0208	2.4
0209	2.41
0210	0.95
0211	1.57
0212	1.53
0213	1.17
0214	1.18
0215	1.21
0216	1.4
0217	2.46
0218	1.39
0219	1.73
0220	2.52
0221	1.58
0222	2.62
0223	1.68
0224	1.81
0225	1.3
0226	1.8
0227	1.77
0228	1.78
0229	1.5
0230	1.54
0231	1.26
0232	1.07
0233	1.83
0234	2.11
0235	2.31
0236	1.33
0237	1.32
0238	0.85
0239	1.11
0240	1.35
0241	1.97
0242	1.02
0243	1.17
0244	1.82
0245	0.87
0246	1.1
0247	0.87
0248	6.04
0249	4.17
0250	1.7
0251	4.16
0252	1.29
0253	1.68
0254	0.98
0255	2.25
0256	3.57
0257	2.02
0258	0.99
0259	1.09
0260	1.49
0261	0.9
0262	1.01
0263	0.9
0264	0.93
0265	1
0266	0.71
0267	0.64
0268	2.09
0269	1.1
0270	0.57
0271	0.46
0272	1.22
0273	0.97
0274	0.54
0275	0.93
0276	0.61
0277	0.61
0278	1.78
0279	0.65
0280	3.52
0281	3.18
0282	2.69
0283	2.17
0284	2.08
0285	2.79
0286	2.16
0287	1.56
0288	1.88
0289	3.52
0290	2.03
0291	3.13
0292	1.15
0293	1.75
0294	2.12
0295	0.7
0296	1.54
0297	1.26
0298	2.25
0299	1.99
0300	3.21
0301	1.92
0302	2.28
0303	1.93
0304	2.52
0305	2.9
0306	0.54
0307	0.98
0308	0.79
0309	1.37
0310	1.12
0311	0.94
0312	1.18
0313	1.23
0314	0.92
0315	0.85
0316	0.77
0317	0.7
0318	1.13
0319	0.97
0320	1.35
0321	1.43
0322	1.26
0323	2.34
0324	2.08
0325	1.57
0326	1.74
0327	1.01
0328	0.58
0329	1.17
0330	0.65
0331	2.21
0332	2.35
0333	1.84
0334	2.02
0335	1.18
0336	0.91
0337	0.92
0338	0.54
0339	0.68
0340	1.92
0341	1.21
0342	2.4
0343	6.82
0344	5.26
0345	3.38
0346	3.07
0347	3.43
0348	5.24
0349	5.02
0350	2.92
0351	2.47
0352	3.41
0353	1.73
0354	2.01
0355	1.97
0356	2.6
0357	3.54
0358	5.31
0359	7.26
0360	4.22
0361	3.23
0362	3.23
0363	3.68
0364	3.74
0365	3.05
0366	1.92
0367	1.24
0368	3.06
0369	1.34
0370	3.07
0371	1.31
0372	0.66
0373	0.53
0374	1.95
0375	1.78
0376	0.88
0377	1.02
0378	0.87
0379	1.47
0380	1.49
0381	1.36
0382	0.98
0383	1.7
0384	1.66
0385	1.42
0386	0.84
0387	0.67
0388	0.97
0389	0.68
0390	0.83
0391	0.99
0392	0.9
0393	0.98
0394	1.05
0395	2.25
0396	1.51
0397	1.15
0398	1
0399	1.04
0400	2.09
0401	1.47
0402	0.88
0403	1.53
0404	1.31
0405	1.32
0406	0.81
0407	0.86
0408	0.69
0409	0.95
0410	0.49
0411	0.93
0412	1.18
0413	0.79
0414	0.68
0415	0.66
0416	0.9
0417	1.78
0418	1.44
0419	1.02
0420	0.82
0421	0.52
0422	0.61
0423	0.45
0424	0.81
0425	0.35
0426	2.41
0427	2.69
0428	1.24
0429	2.38
0430	4.39
0431	0.77
0432	0.41
0433	0.4
0434	0.49
0435	0.79
0436	0.82
0437	1.27
0438	1.23
0439	1.48
0440	2.1
0441	1.19
0442	1.04
0443	0.92
0444	1.32
0445	0.8
0446	1.42
0447	2.43
0448	2.14
0449	3.38
0450	3.82
0451	3.49
0452	2.91
0453	2.14
0454	1.45
0455	2.8
0456	1.91
0457	1.09
0458	NA
0459	NA
0460	143.19
0461	6.12
0462	4.37
0463	3.42
0464	1.74
0465	1.19
0466	0.99
0467	0.93
0468	0.73
0469	1.24
0470	1.18
0471	1.57
0472	1.45
0473	3.69
0474	1.75
0475	2.21
0476	3.03
0477	1.66
0478	1.84
0479	1.45
0480	1.01
0481	1.98
0482	1.49
0483	1.11
0484	3.45
0485	3.77
0486	4.44
0487	2.28
0488	5.39
0489	1.56
0490	1.98
0491	1.49
0492	1.29
0493	1.3
0494	1.38
0495	1.5
0496	0.96
0497	1.8
0498	1.99
0499	1.21
0500	1.09
0501	1.46
0502	1.6
0503	0.6
0504	1.21
0505	0.9
0506	1.04
0507	5.19
0508	6.03
0509	2.63
0510	2.43
0511	1.56
0512	1.43
0513	1.03
0514	1.22
0515	2.01
0516	1.49
0517	2.99
0518	2.27
0519	1.95
0520	2.43
0521	0.99
0522	2.42
0523	3.35
0524	6.35
0525	2.56
0526	5.77
0527	11.92
0528	60.51
0529	6.15
0530	4.24
0531	1.51
0532	1.92
0533	5.75
0534	3.54
0535	2.23
0536	4.86
0537	1.1
0538	1.5
0539	5.36
0540	1.16
0541	4.7
0542	3.82
0543	2.42
0544	1.49
0545	1.46
0546	1.48
0547	1.31
0548	1.2
0549	0.75
0550	0.95
0551	0.86
0552	1.05
0553	1.74
0554	1.73
0555	2.07
0556	2.06
0557	2.46
0558	2.09
0559	0.61
0560	0.93
0561	1.08
0562	0.66
0563	1.83
0564	0.76
0565	1.28
0566	2.48
0567	2.06
0568	2.12
0569	1.11
0570	1.48
0571	1.55
0572	2.66
0573	2.36
0574	1.8
0575	1.48
0576	1.22
0577	0.69
0578	1.96
0579	1.65
0580	1.69
0581	1.1
0582	0.38
0583	0.73
0584	2.24
0585	2.13
0586	2.41
0587	2.51
0588	0.95
0589	0.84
0590	0.98
0591	1.11
0592	0.74
0593	0.92
0594	1.31
0595	2.39
0596	1.49
0597	4.33
0598	3.85
0599	1.34
0600	1.36
0601	1.62
0602	1.41
0603	1.66
0604	2.67
0605	2.09
0606	1.15
0607	0.82
0608	1.11
0609	0.87
0610	1.52
0611	0.77
0612	1.67
0613	1.66
0614	1.98
0615	2.26
0616	1.07
0617	1.08
0618	1.32
0619	1.58
0620	1.28
0621	1.2
0622	1.75
0623	1.92
0624	1.14
0625	0.95
0626	1.71
0627	1.27
0628	2.39
0629	6.18
0630	5.77
0631	2.05
0632	1.78
0633	2.42
0634	4.32
0635	4.11
0636	3.92
0637	5.08
0638	1.78
0639	1.5
0640	2.49
0641	2.6
0642	NA
0643	NA
0644	3.91
0645	2.36
0646	1.26
0647	2.51
0648	3.16
0649	2.01
0650	4.79
0651	1.41
0652	2.15
0653	0.73
0654	2.26
0655	1.54
0656	0.72
0657	0.62
0658	0.72
0659	1.74
0660	0.88
0661	0.66
0662	0.75
0663	1.09
0664	0.82
0665	0.71
0666	1.3
0667	1.46
0668	1.07
0669	3.9
0670	2.53
0671	3.92
0672	3.94
0673	6.08
0674	6.26
0675	2.78
0676	3.67
0677	2.32
0678	3.88
0679	5.49
0680	4.18
0681	3.62
0682	3.11
0683	2.08
0684	2.92
0685	3.44
0686	1.65
0687	0.93
0688	1.52
0689	2.05
0690	1.95
0691	2.3
0692	0.78
0693	1.91
0694	0.84
0695	0.66
0696	0.8
0697	1.02
0698	0.56
0699	0.6
0700	0.75
0701	0.92
0702	0.85
0703	1.66
0704	1.78
0705	0.77
0706	1.86
0707	0.96
0708	1.75
0709	1.32
0710	1
0711	0.87
0712	0.82
0713	0.56
0714	0.65
0715	0.75
0716	1.12
0717	0.7
0718	0.73
0719	0.85
0720	1.62
0721	0.9
0722	0.8
0723	0.85
0724	0.78
0725	0.96
0726	1.36
0727	0.74
0728	0.87
0729	NA
0730	38.88
0731	5.16
0732	4.71
0733	6.24
0734	1.35
0735	1
0736	1.11
0737	0.93
0738	NA
0739	116.65
0740	10.88
0741	8.8
0742	7.05
0743	4.08
0744	3.16
0745	2.29
0746	2.39
0747	3.32
0748	7.14
0749	1.08
0750	1.02
0751	1.15
0752	0.79
0753	1.63
0754	0.57
0755	1.56
0756	0.63
0757	1.24
0758	1.38
0759	0.59
0760	0.51
0761	1.5
0762	0.79
0763	0.8
0764	2.15
0765	1.39
0766	1.64
0767	2.79
0768	1.47
0769	1.41
0770	1.13
0771	0.99
0772	0.85
0773	0.88
0774	1.19
0775	1.31
0776	1.33
0777	1.83
0778	0.85
0779	0.97
0780	1.12
0781	1.26
0782	4.49
0783	2.65
0784	4.29
0785	4.49
0786	3.51
0787	4.14
0788	3.41
0789	2.58
0790	2.29
0791	2.07
0792	3.23
0793	2.05
0794	1.99
0795	2.12
0796	2.94
0797	4.93
0798	3.69
0799	5.4
0800	2.38
0801	6.67
0802	2.76
0803	0.64
0804	1.94
0805	2.69
0806	4.55
0807	2.4
0808	2.97
0809	2.14
0810	1.85
0811	2.18
0812	1.97
0813	2.13
0814	1.58
0815	1.79
0816	1.79
0817	2.16
0818	1.67
0819	1.64
0820	1.75
0821	1.96
0822	1.21
0823	1.78
0824	1.16
0825	0.87
0826	1.76
0827	3.86
0828	1
0829	1.99
0830	3.65
0831	1.29
0832	2.01
0833	2.01
0834	1.38
0835	1.07
0836	0.9
0837	0.69
0838	0.58
0839	0.66
0840	0.68
0841	0.74
0842	0.68
0843	0.76
0844	0.99
0845	0.81
0846	0.75
0847	0.75
0848	0.79
0849	0.97
0850	0.5
0851	1.06
0852	1.65
0853	1.31
0854	0.91
0855	1.96
0856	0.77
0857	0.86
0858	1.4
0859	1.07
0860	0.97
0861	0.84
0862	0.86
0863	1.67
0864	1.36
0865	0.85
0866	0.84
0867	2.15
0868	0.7
0869	1.54
0870	2.2
0871	1
0872	0.71
0873	1.52
0874	1.51
0875	0.57
0876	0.66
0877	0.75
0878	0.78
0879	0.68
0880	0.42
0881	0.49
0882	1.3
0883	2.98
0884	2.92
0885	0.54
0886	1.07
0887	1.36
0888	1.45
0889	2.86
0890	1.62
0891	0.94
0892	0.94
0893	2.08
0894	0.88
0895	0.64
0896	1.56
0897	1.21
0898	1.63
0899	1.37
0900	0.85
0901	0.85
0902	0.61
0903	0.93
0904	0.71
0905	0.67
0906	1
0907	0.89
0908	1.25
0909	1.53
0910	0.88
0911	1.06
0912	0.74
0913	0.53
0914	0.55
0915	0.77
0916	1.56
0917	0.4
0918	1.18
0919	0.59
0920	1.51
0921	2.95
0922	1.28
0923	0.69
0924	0.74
0925	1.01
0926	0.85
0927	0.64
0928	0.52
0929	0.69
0930	0.81
0931	0.88
0932	0.86
0933	0.96
0934	0.74
0935	1.35
0936	NA
0937	2.37
0938	3.63
0939	1.79
0940	1.81
0941	0.87
0942	1.45
0943	0.87
0944	0.79
0945	0.76
0946	1.49
0947	0.84
0948	1.53
0949	1.2
0950	1.31
0951	1.91
0952	1.4
0953	1.93
0954	1.07
0955	1.56
0956	3.49
0957	3.33
0958	2.31
0959	6
0960	2.14
0961	1.59
0962	1.24
0963	1.34
0964	1.45
0965	2.95
0966	NA
0967	NA
0968	NA
0969	0.82
0970	0.51
0971	1.2
0972	0.97
0973	0.99
0974	0.94
0975	0.72
0976	NA
0977	NA
0978	NA
0979	NA
0980	NA
0981	NA
0982	1.76
0983	1.19
0984	1.26
0985	1.74
0986	0.98
0987	2.08
0988	0.8
0989	1.93
0990	2.26
0991	3.41
0992	1.13
0993	1.98
0994	1.84
0995	1.38
0996	1.11
0997	0.67
0998	0.89
0999	2.01
1000	0.54
1001	0.56
1002	0.98
1003	1.78
1004	1.05
1005	0.71
1006	0.56
1007	0.58
1008	0.42
1009	1.76
1010	0.38
1011	0.47
1012	1.69
1013	0.51
1014	1.76
1015	0.5
1016	2.72
1017	2.28
1018	1.45
1019	1.37
1020	0.7
1021	1.42
1022	2.29
1023	2.43
1024	1.57
1025	2.45
1026	1.38
1027	0.37
1028	0.48
1029	0.82

## Sheet: Fig. 3a
Case number	TCR radial propagation velocity (m/s)
0001	-1.14
0002	-0.18
0003	9.3
0004	4.36
0005	-0.77
0006	-4.91
0007	4.05
0008	14
0009	2.52
0010	3.31
0011	0.8
0012	1.89
0013	7.48
0014	-2.78
0015	0.41
0016	-19.28
0017	-2.16
0018	3.16
0019	0.47
0020	-0.68
0021	10.62
0022	4.95
0023	4.86
0024	4.63
0025	8.93
0026	5.69
0027	1.55
0028	-0.03
0029	2.43
0030	-6.09
0031	0.32
0032	-2.22
0033	3.45
0034	0.05
0035	7.28
0036	1.25
0037	-5.74
0038	-7.92
0039	8.29
0040	-6.56
0041	4.41
0042	-8.65
0043	3.25
0044	5.02
0045	4.68
0046	2.08
0047	-14.18
0048	-5.75
0049	6.79
0050	3.92
0051	0.41
0052	4.99
0053	2.19
0054	8.88
0055	5.63
0056	-5.22
0057	4.5
0058	2.74
0059	18.07
0060	10.29
0061	1.94
0062	-6.61
0063	2.9
0064	20.41
0065	-11.68
0066	7.89
0067	-3.79
0068	4.6
0069	1.86
0070	6.5
0071	-6.22
0072	12.68
0073	1.02
0074	-6.08
0075	-5.42
0076	1.88
0077	-2.09
0078	1.78
0079	1.38
0080	9.63
0081	-3.13
0082	2.6
0083	3.11
0084	0.38
0085	2.23
0086	-0.38
0087	4.32
0088	5.29
0089	1.99
0090	6
0091	4.21
0092	-5.13
0093	6.23
0094	-8.14
0095	6.57
0096	-2.37
0097	-3.98
0098	-15.2
0099	-5.38
0100	-3.62
0101	-5.57
0102	0.89
0103	-7.8
0104	3.51
0105	0.82
0106	2.16
0107	1.67
0108	-4.62
0109	-1.72
0110	7.7
0111	2.73
0112	3.48
0113	3.66
0114	0.36
0115	5.46
0116	0.1
0117	-3.59
0118	-3.24
0119	-5.08
0120	2.8
0121	3.47
0122	-0.44
0123	1.34
0124	-1.51
0125	2.23
0126	-5.91
0127	8.92
0128	-10.48
0129	3.49
0130	-4.37
0131	9.36
0132	2.03
0133	6.65
0134	-7.19
0135	11
0136	10.91
0137	-1.62
0138	-3.13
0139	-0.31
0140	2.97
0141	0.25
0142	15.01
0143	-6.83
0144	7.41
0145	2.03
0146	4.66
0147	-3.66
0148	-0.3
0149	6.03
0150	-1.06
0151	4.1
0152	2.32
0153	2.09
0154	10.36
0155	7.5
0156	2.51
0157	3.94
0158	-4.23
0159	-1.96
0160	-5.06
0161	-7.31
0162	14.79
0163	-1.83
0164	-1.84
0165	-7.53
0166	11.92
0167	-4.71
0168	8.52
0169	2.96
0170	9.9
0171	7.25
0172	-4.55
0173	-8.65
0174	1.77
0175	6.75
0176	-4.91
0177	-1.04
0178	-1.8
0179	4.31
0180	-9.65
0181	-3.3
0182	-4.63
0183	3.46
0184	-11.54
0185	0.18
0186	-1.61
0187	0.89
0188	-0.86
0189	2.14
0190	-0.95
0191	7
0192	6.1
0193	3.7
0194	6.82
0195	5.72
0196	3.33
0197	2.51
0198	5.82
0199	4.69
0200	2.77
0201	5.21
0202	4.67
0203	-3.91
0204	3.29
0205	4.22
0206	4.64
0207	-0.55
0208	2.27
0209	0.5
0210	0.9
0211	-2.39
0212	-2.47
0213	0.84
0214	4.45
0215	3.95
0216	4.89
0217	1.04
0218	0.21
0219	-5.93
0220	-5.47
0221	-4.69
0222	-1.08
0223	-3.2
0224	0.86
0225	2.32
0226	2.58
0227	-0.37
0228	6.46
0229	1.87
0230	7.46
0231	2.76
0232	-5.97
0233	-0.27
0234	1.12
0235	-6.05
0236	-0.62
0237	-1.96
0238	5.79
0239	1.59
0240	-0.37
0241	1.87
0242	-2.88
0243	2.14
0244	-3.38
0245	-1.02
0246	13.03
0247	-4.22
0248	-5.77
0249	-4.32
0250	7.77
0251	-4.13
0252	1.92
0253	1.97
0254	6.4
0255	-1.03
0256	4.17
0257	6.92
0258	1.29
0259	3.97
0260	2.29
0261	3.58
0262	-1.95
0263	-2.86
0264	3.09
0265	-2.13
0266	1.05
0267	13.64
0268	2.65
0269	3.64
0270	2.23
0271	13.09
0272	1.18
0273	-7.38
0274	-9.12
0275	3.91
0276	4.28
0277	2.25
0278	3.73
0279	5.65
0280	-6.75
0281	-1.03
0282	-1.47
0283	5.72
0284	-6.47
0285	-3.9
0286	-5.84
0287	3.71
0288	-3.81
0289	-1.18
0290	-4.73
0291	-5.56
0292	-4.03
0293	-0.89
0294	-6.47
0295	8.55
0296	6.18
0297	-0.9
0298	20.37
0299	-9.29
0300	3.65
0301	2.8
0302	-16.11
0303	-8.5
0304	-3.63
0305	-28.58
0306	2.52
0307	0.46
0308	6.97
0309	2.67
0310	-5.44
0311	0.17
0312	-0.09
0313	3.04
0314	6.35
0315	5.32
0316	0.58
0317	-0.77
0318	1.05
0319	1.79
0320	-3.17
0321	-4.09
0322	2.41
0323	1.71
0324	-6.47
0325	-1.8
0326	-0.47
0327	-6.83
0328	-2.97
0329	-3.15
0330	-4.16
0331	-0.71
0332	-4.35
0333	-12.56
0334	-2.31
0335	-2.82
0336	10.87
0337	0.64
0338	0.96
0339	1.52
0340	3.16
0341	3.49
0342	-12.7
0343	2.54
0344	-1.57
0345	-3.54
0346	-5.5
0347	-2.82
0348	-2.89
0349	-5.57
0350	-5.35
0351	-8.82
0352	-2.45
0353	4.62
0354	1.22
0355	-2.98
0356	-7.17
0357	-1.25
0358	4.42
0359	-10.15
0360	3.13
0361	0.52
0362	-1.91
0363	-3.66
0364	4.73
0365	-4.05
0366	-1.88
0367	2.5
0368	-10.83
0369	5.31
0370	0.36
0371	7.17
0372	2.97
0373	4.27
0374	-7.71
0375	-4.2
0376	3.45
0377	1.49
0378	0.44
0379	-2.53
0380	0.51
0381	-4.76
0382	4.44
0383	-1.33
0384	6.8
0385	4.53
0386	-0.17
0387	3.75
0388	7.17
0389	4.28
0390	2.09
0391	5.63
0392	8.43
0393	6.39
0394	-2.17
0395	15.52
0396	-5.3
0397	2.45
0398	-2.01
0399	1.64
0400	-0.9
0401	-2.35
0402	-3.02
0403	2.29
0404	-7.78
0405	-2.05
0406	-2.53
0407	1.9
0408	-2.85
0409	-3.07
0410	8.25
0411	3.66
0412	2.41
0413	-0.71
0414	-2.88
0415	9.38
0416	3.28
0417	0.03
0418	7.7
0419	1.46
0420	1.77
0421	2.76
0422	4.11
0423	3.63
0424	1.39
0425	7.75
0426	13.72
0427	0.57
0428	-0.57
0429	2.89
0430	4.29
0431	-1.74
0432	3.67
0433	3.25
0434	0.07
0435	2.68
0436	6.06
0437	4.7
0438	6.44
0439	4.11
0440	4.71
0441	-1.44
0442	1.84
0443	1.22
0444	-1.73
0445	7.78
0446	4.84
0447	-3.88
0448	-1.15
0449	-0.94
0450	7.39
0451	3.18
0452	6.41
0453	3.26
0454	2.77
0455	2.88
0456	7.85
0457	2.84
0458	5.48
0459	4.48
0460	2.47
0461	3.51
0462	2.04
0463	-3.18
0464	4.88
0465	3.46
0466	7.69
0467	10.3
0468	-2.96
0469	6.82
0470	6.42
0471	8.03
0472	-4.71
0473	7.18
0474	3.4
0475	-3.45
0476	-6.98
0477	8.54
0478	-12.06
0479	-11.01
0480	-2.54
0481	-6.76
0482	0.88
0483	1.52
0484	-5.76
0485	-0.82
0486	-4.92
0487	-3.24
0488	-9.52
0489	-5.25
0490	-9.67
0491	0.4
0492	1.7
0493	-1.8
0494	0.47
0495	-0.12
0496	3.5
0497	7.29
0498	2.59
0499	-0.09
0500	6.1
0501	-2.37
0502	3.33
0503	6.41
0504	-2.93
0505	8.26
0506	5.64
0507	9.6
0508	6.69
0509	0.71
0510	6.51
0511	6.1
0512	1.33
0513	19.88
0514	1.15
0515	1.44
0516	-0.85
0517	5.71
0518	-6.05
0519	2.11
0520	5.94
0521	-1.21
0522	3.51
0523	6.16
0524	0.44
0525	1.21
0526	7.09
0527	3.56
0528	-7.61
0529	5.42
0530	0.95
0531	-1.45
0532	-2.29
0533	4.11
0534	5.42
0535	4.56
0536	0.08
0537	4.35
0538	0.15
0539	-5.65
0540	4.23
0541	3.81
0542	2.64
0543	0.59
0544	2.15
0545	0.99
0546	-4
0547	-1.38
0548	2.6
0549	1.91
0550	7.02
0551	12.4
0552	2.57
0553	4.27
0554	6.69
0555	6.46
0556	6.3
0557	9.89
0558	-1.33
0559	10.09
0560	12.8
0561	2.05
0562	2.33
0563	4.41
0564	1.88
0565	-4.11
0566	-4.3
0567	7
0568	5.9
0569	0.42
0570	4.57
0571	1.38
0572	0.64
0573	-1.93
0574	1.3
0575	-4.45
0576	0.51
0577	-1.19
0578	-6.03
0579	20.53
0580	-2.36
0581	-4.67
0582	-1.03
0583	8.69
0584	3.02
0585	14.03
0586	-5.36
0587	-9.63
0588	0
0589	1.46
0590	-4.87
0591	1.47
0592	10.46
0593	5.97
0594	3.4
0595	-3.19
0596	1.19
0597	3.61
0598	-1.75
0599	1.88
0600	2.63
0601	-3.82
0602	0.57
0603	2.49
0604	-0.55
0605	-3.86
0606	1.4
0607	0.72
0608	-3.31
0609	3.19
0610	-0.32
0611	0.88
0612	1.61
0613	4.72
0614	1.78
0615	-1.06
0616	6.16
0617	0.05
0618	8.55
0619	1.74
0620	-4.55
0621	1.83
0622	-0.08
0623	3.93
0624	-1.51
0625	3.14
0626	3.92
0627	4.72
0628	4.71
0629	4.31
0630	7.28
0631	8.51
0632	8.32
0633	4.65
0634	11.65
0635	-0.29
0636	4.21
0637	11.29
0638	4.72
0639	4.27
0640	3.94
0641	0.92
0642	-1.03
0643	-13.08
0644	3.71
0645	9
0646	10.75
0647	0.25
0648	-1.28
0649	0.98
0650	3.46
0651	0.62
0652	-3.17
0653	6.57
0654	1.02
0655	1.85
0656	1.36
0657	4.56
0658	0.27
0659	0.73
0660	3.16
0661	-0.25
0662	-4.17
0663	1.05
0664	-4.09
0665	1.8
0666	1.86
0667	0.3
0668	-3.62
0669	4.18
0670	3.5
0671	-0.16
0672	-1.21
0673	-5.78
0674	-3.89
0675	7.87
0676	3.38
0677	1.77
0678	3.15
0679	-6.02
0680	-2.24
0681	2.66
0682	5.14
0683	-2.9
0684	-5.47
0685	2.25
0686	7.99
0687	-0.2
0688	-1.98
0689	1.28
0690	-1.28
0691	2.28
0692	0.51
0693	0.66
0694	-1.97
0695	-4
0696	-4.83
0697	-1.91
0698	-3.41
0699	0.53
0700	6.39
0701	5.43
0702	4.5
0703	2.03
0704	1.96
0705	2.87
0706	3
0707	4.09
0708	2.28
0709	-0.97
0710	1.6
0711	1.78
0712	2.29
0713	3.47
0714	3.23
0715	2.45
0716	4.32
0717	3.12
0718	0.79
0719	5.83
0720	-14
0721	2.7
0722	-3.87
0723	-3.24
0724	0.96
0725	-2.1
0726	-7.9
0727	1.39
0728	-5.44
0729	2.59
0730	-0.26
0731	-1.87
0732	1.24
0733	-10.48
0734	-3.84
0735	6.44
0736	8.35
0737	10.21
0738	-3.68
0739	-2.33
0740	-0.74
0741	10.57
0742	1.29
0743	5.47
0744	5.83
0745	-1.42
0746	3.93
0747	-0.82
0748	-7.84
0749	-7.82
0750	0.43
0751	1.41
0752	9.89
0753	-0.15
0754	6.07
0755	3.34
0756	4.28
0757	7.02
0758	6.85
0759	6.01
0760	4.07
0761	-1.16
0762	15.77
0763	2.63
0764	7.24
0765	4.32
0766	1.2
0767	-5.09
0768	2.92
0769	1.54
0770	-2.22
0771	3.32
0772	0.31
0773	2.78
0774	-5.12
0775	0.96
0776	-2.12
0777	-0.87
0778	-9.13
0779	-0.38
0780	-3.06
0781	2.46
0782	7.49
0783	4.68
0784	6.14
0785	-2.66
0786	3.11
0787	-1.28
0788	7.32
0789	-6.61
0790	-1.83
0791	-1.07
0792	4.02
0793	6.5
0794	6.86
0795	7.78
0796	5.74
0797	0.99
0798	7.58
0799	3.1
0800	3.72
0801	-2.88
0802	-5.78
0803	-1.27
0804	-19.21
0805	3.68
0806	4.96
0807	-5.94
0808	-2.58
0809	-2.26
0810	1.61
0811	-2
0812	-0.07
0813	3.35
0814	3.6
0815	2.69
0816	2.99
0817	2.42
0818	0.94
0819	2.31
0820	5.54
0821	4.72
0822	3.45
0823	7.59
0824	0.18
0825	2.1
0826	-1.63
0827	0.72
0828	1.09
0829	3.66
0830	-4.63
0831	6.59
0832	6.12
0833	-2.57
0834	-0.68
0835	-0.95
0836	-2.51
0837	-0.77
0838	0.06
0839	-1.43
0840	4.13
0841	2.46
0842	2.69
0843	4.51
0844	-3
0845	-6.01
0846	-11.04
0847	-4.05
0848	6.2
0849	4.25
0850	0.78
0851	1.39
0852	0.78
0853	-0.84
0854	3.06
0855	1.18
0856	7.95
0857	-0.6
0858	2.11
0859	4.23
0860	6.22
0861	5.68
0862	5.26
0863	-0.37
0864	1.52
0865	7.81
0866	1.83
0867	0.35
0868	3.56
0869	8.81
0870	1.41
0871	1.56
0872	2.75
0873	-1.17
0874	4.15
0875	1.79
0876	3.75
0877	3.37
0878	-1.05
0879	8.91
0880	6.96
0881	5.09
0882	-0.89
0883	4.35
0884	7.74
0885	1.26
0886	4.37
0887	-7.84
0888	-4.18
0889	-1.96
0890	-3.3
0891	-10.18
0892	-2.26
0893	0.59
0894	-0.15
0895	-3.04
0896	6.68
0897	17.48
0898	-1.42
0899	6.18
0900	-3.28
0901	-2.37
0902	2.12
0903	7.31
0904	3.01
0905	5.15
0906	6.5
0907	3.05
0908	-2.85
0909	1.93
0910	-2.65
0911	-3.72
0912	0.95
0913	0.97
0914	5.01
0915	6.96
0916	5.06
0917	2.65
0918	0.51
0919	-0.23
0920	1.95
0921	11
0922	-5.17
0923	3.52
0924	-3.54
0925	0.47
0926	12.77
0927	-1.5
0928	-1.97
0929	0.19
0930	7.47
0931	3.52
0932	4.05
0933	1.59
0934	0.58
0935	3.7
0936	6.84
0937	2.09
0938	1.05
0939	-0.66
0940	4.93
0941	17.87
0942	-5.7
0943	-2.81
0944	0.88
0945	1.51
0946	-1.38
0947	3.9
0948	6.82
0949	21.02
0950	4.96
0951	-3.67
0952	-12.82
0953	-0.79
0954	7.3
0955	0.95
0956	0.64
0957	-3.31
0958	10.28
0959	5.79
0960	11.81
0961	2.78
0962	8.28
0963	9.81
0964	9.51
0965	9.35
0966	-14.25
0967	15.35
0968	4.56
0969	0.65
0970	3.75
0971	3.14
0972	3.77
0973	2.92
0974	2.32
0975	4.49
0976	-6.48
0977	2.25
0978	-4.79
0979	-6.78
0980	-40.69
0981	-3.54
0982	-3.54
0983	-0.92
0984	2.13
0985	9.49
0986	8.31
0987	6.39
0988	3.87
0989	-2.36
0990	-5.05
0991	-1.78
0992	-8.42
0993	3.3
0994	-7.82
0995	2.19
0996	2.11
0997	4.45
0998	5.06
0999	-5.07
1000	6.89
1001	7.04
1002	-0.03
1003	-7.54
1004	5.11
1005	2.35
1006	6.76
1007	3.57
1008	12.63
1009	3.72
1010	4.26
1011	-3.76
1012	3.48
1013	3.75
1014	-3.38
1015	4.63
1016	-4.86
1017	0.11
1018	1.07
1019	2.62
1020	9.51
1021	0.43
1022	9.68
1023	6.68
1024	1.69
1025	3.95
1026	0.82
1027	7.89
1028	1.44
1029	6.53

## Sheet: Fig. 3b
Case number	TCR tangential propagation velocity (m/s)
0001	10.76
0002	18.33
0003	5.8
0004	6.14
0005	11.16
0006	24.26
0007	10.14
0008	-27.78
0009	-0.26
0010	11.56
0011	2.73
0012	11.54
0013	5.23
0014	-9.29
0015	13.28
0016	49.28
0017	29.7
0018	5.42
0019	7.21
0020	21.35
0021	-3.11
0022	8.07
0023	10.74
0024	6.99
0025	-0.09
0026	-0.22
0027	6.49
0028	8.25
0029	8.7
0030	21.38
0031	7.23
0032	12.35
0033	1.21
0034	14.37
0035	-0.67
0036	-13.34
0037	5.71
0038	10.24
0039	-1.34
0040	16.65
0041	6.73
0042	28.39
0043	5.33
0044	4.59
0045	8.21
0046	6.55
0047	3.35
0048	11.71
0049	-24.57
0050	6.01
0051	-0.18
0052	0.62
0053	7.05
0054	-3.78
0055	4.68
0056	-3.24
0057	-4.9
0058	22.52
0059	-10.32
0060	-0.72
0061	20.56
0062	35.38
0063	3.4
0064	-12.01
0065	42.55
0066	5.79
0067	12.26
0068	0.07
0069	1.35
0070	2.72
0071	5.56
0072	-2.39
0073	7.08
0074	-0.06
0075	16.88
0076	10.63
0077	9.15
0078	12.98
0079	10.21
0080	-1.5
0081	11.77
0082	-1.02
0083	10.77
0084	9.22
0085	15.58
0086	7.77
0087	10.87
0088	8.8
0089	17.47
0090	9.43
0091	13.24
0092	33.82
0093	11.41
0094	18.17
0095	14.59
0096	5.27
0097	8.6
0098	25.54
0099	9.12
0100	9.87
0101	23.57
0102	14.04
0103	20.68
0104	6.61
0105	24.83
0106	25.82
0107	17.86
0108	19.05
0109	18.71
0110	1.45
0111	6.52
0112	8.96
0113	2.56
0114	13.79
0115	19.09
0116	8.37
0117	17.52
0118	14.25
0119	19.65
0120	7.76
0121	-0.33
0122	17.35
0123	1.56
0124	17.83
0125	2.94
0126	18.81
0127	-6.88
0128	8.99
0129	0.84
0130	11.42
0131	3.82
0132	10.35
0133	3.1
0134	32.34
0135	10.47
0136	-2.84
0137	13.71
0138	16.31
0139	17.24
0140	13.79
0141	19.65
0142	-3.17
0143	36.74
0144	17.11
0145	6.15
0146	29.12
0147	6.82
0148	12.35
0149	7.96
0150	10.47
0151	0.57
0152	17.18
0153	11.69
0154	16.43
0155	20.23
0156	2.69
0157	10.96
0158	9.47
0159	11.87
0160	21.8
0161	18.85
0162	12.21
0163	9.78
0164	26.72
0165	28.27
0166	-15.14
0167	16.22
0168	-0.85
0169	20.39
0170	20.77
0171	31.92
0172	17.78
0173	26.77
0174	28.18
0175	33.64
0176	29.38
0177	38.57
0178	27.41
0179	8.96
0180	26.48
0181	16.88
0182	7.41
0183	9.2
0184	26.79
0185	5.73
0186	10.65
0187	13.48
0188	13.11
0189	14.98
0190	17.15
0191	1.56
0192	13.6
0193	5.97
0194	-2.13
0195	13.43
0196	-1.62
0197	0.13
0198	3.03
0199	-0.24
0200	16.5
0201	10.73
0202	21.47
0203	0.02
0204	5.88
0205	-16.61
0206	-4.69
0207	7.96
0208	10.61
0209	4.94
0210	5.42
0211	7.56
0212	3.14
0213	7.39
0214	0.53
0215	-1.88
0216	4.94
0217	2.93
0218	16.83
0219	16.55
0220	9.69
0221	22.57
0222	14.72
0223	29.5
0224	20.43
0225	22.49
0226	8.12
0227	23.37
0228	0.8
0229	23.6
0230	-2.25
0231	7.94
0232	22.2
0233	4.02
0234	9.77
0235	29.5
0236	10.34
0237	14.24
0238	18.21
0239	16.15
0240	17.28
0241	12.39
0242	12.81
0243	14.34
0244	-10.44
0245	19.77
0246	-27.9
0247	13.03
0248	12.59
0249	10.34
0250	-7.06
0251	6.85
0252	-3.1
0253	8.27
0254	12
0255	24.79
0256	10.03
0257	-4.15
0258	6.69
0259	-0.4
0260	10.61
0261	7.87
0262	13.74
0263	24.54
0264	15.38
0265	20.74
0266	20.15
0267	-6.49
0268	16.4
0269	11
0270	13.31
0271	-16.67
0272	7.33
0273	23.92
0274	44.84
0275	9.75
0276	1.2
0277	20.78
0278	2.58
0279	-4.96
0280	15.43
0281	3.52
0282	5.93
0283	-3.39
0284	20.13
0285	12.95
0286	27.13
0287	5.68
0288	3.88
0289	3.44
0290	7.35
0291	4.3
0292	21.64
0293	11.96
0294	3.33
0295	-6.78
0296	-6.83
0297	14.15
0298	-3.21
0299	11.13
0300	-31.76
0301	9.09
0302	7.31
0303	10.74
0304	9.87
0305	16.39
0306	13.6
0307	13.48
0308	3.61
0309	8.47
0310	17.99
0311	15.95
0312	16.81
0313	9.64
0314	9.76
0315	5.53
0316	26.23
0317	38.54
0318	20.06
0319	22.67
0320	23.41
0321	20.14
0322	4.39
0323	39.71
0324	19.14
0325	17.1
0326	11.7
0327	28.04
0328	22.66
0329	21.05
0330	22.53
0331	15.8
0332	14.15
0333	19.19
0334	8.73
0335	17.2
0336	4.07
0337	29.53
0338	11.92
0339	-5.92
0340	3.69
0341	1.31
0342	12.06
0343	1.3
0344	10.97
0345	6.86
0346	17.32
0347	6.58
0348	6.72
0349	17.82
0350	13.01
0351	21.56
0352	8.36
0353	1.79
0354	12.43
0355	23.7
0356	23.09
0357	5.49
0358	9.35
0359	22.65
0360	7.56
0361	0.84
0362	2.4
0363	13.31
0364	2.68
0365	21.06
0366	21.07
0367	11.63
0368	30.54
0369	3.64
0370	12.75
0371	8.77
0372	19.74
0373	13.22
0374	21.52
0375	20.04
0376	16.28
0377	-3.39
0378	28.63
0379	22.09
0380	12.9
0381	30.38
0382	-0.72
0383	5.8
0384	16.34
0385	2.05
0386	11.4
0387	9.76
0388	1.42
0389	16.85
0390	22.47
0391	12.89
0392	-4.41
0393	17.37
0394	17.18
0395	11.99
0396	28.78
0397	4.01
0398	30.17
0399	8.93
0400	4.85
0401	14.57
0402	24.96
0403	10.86
0404	19.89
0405	17.6
0406	31.25
0407	20.69
0408	28.47
0409	23.8
0410	3.35
0411	9.16
0412	10.02
0413	12.15
0414	30.95
0415	-24.1
0416	12.88
0417	10.85
0418	-0.17
0419	9.69
0420	13.28
0421	19.8
0422	9.36
0423	3.47
0424	8.13
0425	15.61
0426	-7.06
0427	2.68
0428	-0.53
0429	-0.51
0430	-7.53
0431	20.27
0432	11.67
0433	17.66
0434	29.31
0435	10.02
0436	12.81
0437	12.48
0438	12.75
0439	6.65
0440	7.2
0441	24.3
0442	21.88
0443	30
0444	17.11
0445	18.77
0446	0.7
0447	13.45
0448	10.24
0449	4.19
0450	-4.8
0451	15.66
0452	16.98
0453	16.66
0454	1.19
0455	1.55
0456	7.12
0457	21.09
0458	8.16
0459	3.5
0460	1.16
0461	10.08
0462	10.48
0463	12.72
0464	-1.82
0465	15.27
0466	7.77
0467	5.52
0468	4.13
0469	4.29
0470	-3.01
0471	6.45
0472	29.84
0473	-0.64
0474	9.32
0475	12.19
0476	5.92
0477	-3.92
0478	13.9
0479	26.57
0480	19.16
0481	26.58
0482	4.87
0483	1.74
0484	18.77
0485	12.29
0486	21.57
0487	14.27
0488	23.2
0489	12.39
0490	15.22
0491	5.81
0492	-0.34
0493	20.37
0494	6.69
0495	12.72
0496	13.53
0497	6.73
0498	2.39
0499	11.44
0500	-5.63
0501	7.26
0502	3.59
0503	12.64
0504	13.41
0505	6.93
0506	0.08
0507	-11
0508	6.14
0509	4.09
0510	5.6
0511	11.25
0512	19.06
0513	-31.82
0514	9.3
0515	12.26
0516	26.47
0517	5.74
0518	22.04
0519	13.62
0520	-9.62
0521	8.2
0522	9.85
0523	2.18
0524	12.01
0525	2.46
0526	8.54
0527	13.37
0528	29.98
0529	-0.53
0530	3.76
0531	9.24
0532	7.07
0533	7.67
0534	17.15
0535	-10.22
0536	12.65
0537	-1.87
0538	11.75
0539	20.47
0540	10.16
0541	3.73
0542	2.3
0543	17.72
0544	12.55
0545	14.27
0546	15.89
0547	18.25
0548	17.75
0549	23.5
0550	13.28
0551	7.1
0552	32.84
0553	-3.26
0554	7.4
0555	6.43
0556	19.95
0557	11.59
0558	10.43
0559	34.11
0560	-7.44
0561	5.69
0562	-2.87
0563	9.48
0564	19.72
0565	19.81
0566	-6.1
0567	11.05
0568	1.99
0569	8.69
0570	8.89
0571	15.29
0572	6.51
0573	9.6
0574	0.56
0575	16.45
0576	14.25
0577	5.82
0578	4.99
0579	4.35
0580	7.74
0581	20.8
0582	7.72
0583	5.28
0584	9.18
0585	1.76
0586	11.34
0587	18.52
0588	3.01
0589	14.4
0590	23.05
0591	9.19
0592	-3.7
0593	9.11
0594	5.69
0595	13.73
0596	6.74
0597	2.6
0598	-7.34
0599	11.47
0600	13.39
0601	20.77
0602	8.42
0603	2.58
0604	-0.73
0605	14.79
0606	3.93
0607	14.53
0608	23.11
0609	-0.76
0610	11.76
0611	16.55
0612	5.4
0613	8.3
0614	3.76
0615	11.81
0616	4.51
0617	11.63
0618	-2.26
0619	10.37
0620	20.29
0621	33.39
0622	9.9
0623	14
0624	12.03
0625	8.88
0626	14.16
0627	4.64
0628	10.95
0629	4.05
0630	-5.52
0631	0.6
0632	2.13
0633	-4.66
0634	9.35
0635	-1.98
0636	-1.7
0637	5.04
0638	11.26
0639	17.65
0640	12.39
0641	3.66
0642	0.6
0643	12.38
0644	-1.24
0645	1.9
0646	4.68
0647	14.64
0648	21.99
0649	9.41
0650	12.77
0651	23.48
0652	14.92
0653	20.54
0654	6.77
0655	3.92
0656	19.64
0657	10.23
0658	26.2
0659	4.89
0660	20.76
0661	10.66
0662	29.66
0663	17.48
0664	18.46
0665	14.93
0666	6.9
0667	15.21
0668	7.42
0669	-0.79
0670	-10.4
0671	19.24
0672	16.4
0673	6.49
0674	6.99
0675	9.78
0676	7.26
0677	13.77
0678	3.59
0679	10.89
0680	7.39
0681	-1.03
0682	7.02
0683	13.88
0684	10.16
0685	4.42
0686	-5.48
0687	1.44
0688	12.37
0689	7.06
0690	20.92
0691	1.64
0692	21.5
0693	4.4
0694	32.15
0695	7.42
0696	25.66
0697	16.96
0698	29.89
0699	5.64
0700	-0.13
0701	13.31
0702	5.89
0703	6.23
0704	3.46
0705	4.18
0706	-3.3
0707	2.53
0708	4.74
0709	9.39
0710	18.5
0711	10.19
0712	3.77
0713	8.87
0714	11.69
0715	12.31
0716	10.29
0717	13.8
0718	-2.24
0719	24.84
0720	25.1
0721	19.55
0722	26.94
0723	28.23
0724	17.63
0725	11.43
0726	12.11
0727	9.65
0728	25.46
0729	-0.08
0730	4.87
0731	4.04
0732	4.83
0733	20.79
0734	27.63
0735	8.52
0736	-7.88
0737	5.38
0738	14.49
0739	12.58
0740	11.06
0741	-25.72
0742	13.56
0743	-2.63
0744	-2
0745	20.35
0746	2.36
0747	3.34
0748	22.03
0749	36.61
0750	3.31
0751	14.06
0752	-7.86
0753	21.4
0754	15.51
0755	7.28
0756	14.55
0757	9.38
0758	23.58
0759	8.66
0760	2.18
0761	14.06
0762	-5.59
0763	10.57
0764	2.25
0765	3.03
0766	15.97
0767	7.61
0768	6.56
0769	4.59
0770	17.9
0771	9.25
0772	37.17
0773	8.84
0774	20.04
0775	15.42
0776	30.25
0777	25.74
0778	21.32
0779	16.22
0780	20.48
0781	11.55
0782	-5.94
0783	13.51
0784	-18.6
0785	-3.05
0786	10.27
0787	-0.74
0788	1.46
0789	16.7
0790	12.73
0791	14.11
0792	1.39
0793	12.97
0794	3.35
0795	-3.4
0796	7.77
0797	14.47
0798	3.91
0799	5.43
0800	-2.35
0801	6.57
0802	11.67
0803	6.78
0804	44.28
0805	-2.15
0806	2.91
0807	12.82
0808	10.91
0809	2.48
0810	1.94
0811	3.95
0812	12.98
0813	-2.19
0814	10.05
0815	12.75
0816	15.2
0817	9.22
0818	18.42
0819	13.93
0820	1.28
0821	9.85
0822	-2.68
0823	-1.19
0824	17.13
0825	8.91
0826	12.95
0827	14.56
0828	13.5
0829	4.24
0830	-4.86
0831	-0.56
0832	1.94
0833	22.88
0834	17.8
0835	21.34
0836	30.74
0837	6.28
0838	19.54
0839	14.85
0840	9.02
0841	8.02
0842	3.84
0843	42.03
0844	31.58
0845	19.39
0846	37.29
0847	32.43
0848	15.44
0849	15.99
0850	6.48
0851	6.01
0852	15.15
0853	4.93
0854	3.55
0855	9.42
0856	1.06
0857	17.12
0858	19.37
0859	12.92
0860	8.85
0861	3.88
0862	-0.04
0863	11.07
0864	8.06
0865	6.09
0866	1.65
0867	7.27
0868	5.24
0869	-6.65
0870	13.71
0871	7.33
0872	8.75
0873	22.87
0874	7.08
0875	17.29
0876	18.8
0877	19.66
0878	24.61
0879	-13.75
0880	-9.25
0881	-9.94
0882	2.72
0883	1.78
0884	-4.35
0885	13.43
0886	0.85
0887	23.47
0888	21.67
0889	7.45
0890	4.9
0891	16.92
0892	4.08
0893	3.85
0894	7.47
0895	14.9
0896	-10.86
0897	-3.38
0898	4.78
0899	3.23
0900	13.68
0901	26.93
0902	22.89
0903	-0.98
0904	8.23
0905	20.38
0906	10.88
0907	-3.61
0908	16.12
0909	8.49
0910	15.32
0911	15.72
0912	16.33
0913	-7.28
0914	-0.08
0915	-20.16
0916	4.62
0917	10.28
0918	4.96
0919	21.58
0920	9.25
0921	-8.48
0922	18.37
0923	-2.91
0924	21.32
0925	14.68
0926	-21.33
0927	43.78
0928	30.81
0929	33.21
0930	-0.07
0931	20.14
0932	15.25
0933	14.63
0934	13.74
0935	7.83
0936	-2.74
0937	10.39
0938	4.06
0939	21.41
0940	-13.42
0941	-7.32
0942	15.7
0943	21.12
0944	9.96
0945	19.37
0946	10.18
0947	-4.06
0948	7.83
0949	-0.65
0950	15.74
0951	24.84
0952	18.92
0953	3.52
0954	22.8
0955	3.24
0956	16.94
0957	13.28
0958	1.03
0959	-0.3
0960	2.57
0961	11.04
0962	-7.03
0963	-2.53
0964	1.56
0965	0.02
0966	12.2
0967	-1.53
0968	-0.39
0969	15.86
0970	12.4
0971	2.24
0972	1.84
0973	7.56
0974	16.4
0975	-3.87
0976	15.87
0977	12.9
0978	16.24
0979	22.29
0980	14.83
0981	13.21
0982	6.95
0983	5.77
0984	8.84
0985	11.31
0986	13.61
0987	9.87
0988	9.86
0989	5.18
0990	9.01
0991	14.23
0992	27.59
0993	14.42
0994	19.18
0995	15.74
0996	23.04
0997	3.36
0998	11.18
0999	9.55
1000	9.03
1001	-1.55
1002	15.55
1003	8.04
1004	7.89
1005	20.8
1006	11.55
1007	20.42
1008	-15.31
1009	21.08
1010	10.77
1011	21.78
1012	18.59
1013	18.97
1014	17.11
1015	-1.83
1016	9.88
1017	10.31
1018	7.63
1019	19.93
1020	-14.8
1021	20.76
1022	-0.64
1023	2.42
1024	8.22
1025	14.49
1026	6.94
1027	5.8
1028	12.44
1029	3.72

## Sheet: Fig. 3c
Case number	TCR width (km)
0001	8.43
0002	20.99
0003	18.94
0004	5.92
0005	8.28
0006	14.27
0007	25.24
0008	43.61
0009	39.15
0010	46.03
0011	16.32
0012	26.6
0013	14.65
0014	15.36
0015	25.99
0016	13.18
0017	16.67
0018	9.79
0019	11.05
0020	7.33
0021	21.62
0022	19.12
0023	13.63
0024	17.66
0025	3.55
0026	27.05
0027	36.52
0028	46.02
0029	38.25
0030	22.49
0031	14.72
0032	33.61
0033	16.15
0034	12.8
0035	17.48
0036	4.76
0037	31.91
0038	26.82
0039	22.44
0040	46.04
0041	23.02
0042	11.58
0043	21.22
0044	12.43
0045	11.58
0046	18.66
0047	9.74
0048	8.42
0049	11.61
0050	5.73
0051	5.63
0052	7.04
0053	6.98
0054	15.58
0055	11.24
0056	15.32
0057	47.43
0058	42.81
0059	16.46
0060	8.94
0061	28.39
0062	25.44
0063	11.84
0064	9.63
0065	13.99
0066	21.54
0067	12.23
0068	32.33
0069	27.01
0070	8.92
0071	8.42
0072	12.36
0073	33.84
0074	15.09
0075	23.05
0076	15.22
0077	30.36
0078	14.04
0079	28.06
0080	35.74
0081	15.38
0082	10.28
0083	11.57
0084	7.86
0085	14.86
0086	24.81
0087	14.29
0088	32.36
0089	17.39
0090	38.63
0091	10.05
0092	30.07
0093	16.03
0094	23.41
0095	27.12
0096	32.11
0097	30.85
0098	22.99
0099	25.46
0100	51.35
0101	30.66
0102	7.43
0103	13.45
0104	27.16
0105	31.94
0106	9.73
0107	9.19
0108	21.48
0109	22.39
0110	6.76
0111	17.89
0112	22
0113	9.12
0114	13.75
0115	6.23
0116	17.99
0117	9.3
0118	19.58
0119	8.41
0120	36.88
0121	31.57
0122	21.76
0123	7.42
0124	13.67
0125	10.91
0126	20.16
0127	39.26
0128	15.17
0129	7.92
0130	9.13
0131	7.65
0132	18.25
0133	8.15
0134	8.53
0135	35.5
0136	33.19
0137	15.52
0138	20.21
0139	40.58
0140	35.03
0141	23.2
0142	35.93
0143	37.53
0144	19.9
0145	23.18
0146	55.02
0147	32.32
0148	17.44
0149	22.4
0150	26.52
0151	54.6
0152	65.53
0153	48.48
0154	39.08
0155	53.69
0156	7.1
0157	38.13
0158	5.59
0159	8.28
0160	5.89
0161	12.51
0162	22.65
0163	20.99
0164	41.24
0165	35.93
0166	31.49
0167	4.68
0168	8.16
0169	49.1
0170	34.92
0171	21.67
0172	24.01
0173	23.63
0174	17.86
0175	37.16
0176	15.94
0177	19.46
0178	30.2
0179	23.41
0180	35.04
0181	18.64
0182	8.55
0183	28.32
0184	29.15
0185	21.35
0186	15.98
0187	22.55
0188	36.28
0189	28.8
0190	25.2
0191	23.12
0192	15.72
0193	19.74
0194	24.44
0195	61.7
0196	20.04
0197	25.01
0198	22.66
0199	17.89
0200	13.44
0201	10.63
0202	29.91
0203	23.29
0204	16.32
0205	17.73
0206	13.93
0207	10.7
0208	11.5
0209	17.61
0210	11.23
0211	11.85
0212	16.15
0213	7.84
0214	13.4
0215	25.94
0216	10.18
0217	12.09
0218	8.32
0219	24.03
0220	20.77
0221	9.12
0222	16.1
0223	9.84
0224	7.91
0225	9.62
0226	39.64
0227	21.07
0228	28.68
0229	28.89
0230	11.47
0231	41.51
0232	26.75
0233	55.18
0234	19.86
0235	30.44
0236	14.68
0237	29.67
0238	11.6
0239	9.61
0240	24.68
0241	28.52
0242	25.48
0243	49.39
0244	24.89
0245	38.3
0246	20.88
0247	12.77
0248	12.12
0249	12.86
0250	16.08
0251	9.32
0252	24.47
0253	6.79
0254	28.64
0255	15.01
0256	21.96
0257	6.53
0258	8.47
0259	12.09
0260	20.72
0261	15.89
0262	17.28
0263	16.88
0264	13.09
0265	28.06
0266	19.99
0267	25.13
0268	27.52
0269	34.1
0270	51.11
0271	45.18
0272	38.23
0273	19.73
0274	24.8
0275	21.86
0276	39.19
0277	55.58
0278	8.67
0279	22.16
0280	12.06
0281	8.88
0282	17.41
0283	15.73
0284	13.28
0285	14.74
0286	13.63
0287	20.15
0288	20.41
0289	11.3
0290	20.19
0291	14.07
0292	39.87
0293	21.72
0294	28.95
0295	22.81
0296	44.09
0297	16.33
0298	6.87
0299	11.79
0300	12.18
0301	14.53
0302	16.43
0303	34.85
0304	19.85
0305	13.13
0306	14.72
0307	57.71
0308	51.34
0309	23.88
0310	20.27
0311	16.58
0312	29.48
0313	9.93
0314	23.5
0315	31.48
0316	15.7
0317	13.5
0318	21.23
0319	22.85
0320	19.94
0321	15.63
0322	14.02
0323	37.93
0324	13.47
0325	16.43
0326	30.47
0327	24.82
0328	33.73
0329	21.3
0330	19.85
0331	8.57
0332	12.93
0333	5.27
0334	9.52
0335	26.82
0336	18.05
0337	29.46
0338	21.15
0339	18.85
0340	11.23
0341	22.38
0342	18.74
0343	15.18
0344	21
0345	14.07
0346	13.02
0347	18.95
0348	16.7
0349	29.83
0350	16.11
0351	15.29
0352	11.22
0353	23.31
0354	9.43
0355	47.03
0356	23.74
0357	27.41
0358	22.67
0359	14.46
0360	48.8
0361	23.52
0362	25.34
0363	18.8
0364	21.73
0365	18.55
0366	27.09
0367	12.81
0368	22.24
0369	19.05
0370	15.69
0371	28.85
0372	24.02
0373	46.06
0374	26.71
0375	18.88
0376	15.57
0377	27.05
0378	17.43
0379	22.27
0380	11.42
0381	20.89
0382	35.97
0383	34.54
0384	57.59
0385	13.56
0386	18.65
0387	20.32
0388	17.35
0389	19.31
0390	25.25
0391	18.62
0392	25.17
0393	21.05
0394	12.53
0395	15.81
0396	15.45
0397	20.98
0398	18.43
0399	17.46
0400	9.77
0401	14.93
0402	25.19
0403	19.44
0404	17.46
0405	15.29
0406	25.78
0407	39.68
0408	12.85
0409	13.5
0410	15.23
0411	21.01
0412	19.2
0413	20.47
0414	18.48
0415	41.86
0416	30.75
0417	8.15
0418	6.36
0419	18.07
0420	33.47
0421	45.8
0422	20.84
0423	31.46
0424	14.51
0425	30.22
0426	5.87
0427	5.7
0428	5.17
0429	13.6
0430	9.1
0431	20.99
0432	23.15
0433	31.08
0434	32.79
0435	27.9
0436	26.56
0437	47.39
0438	28.29
0439	16.6
0440	8.84
0441	30.56
0442	28.07
0443	19.35
0444	29.23
0445	29.4
0446	12.67
0447	18.02
0448	15.61
0449	7.4
0450	14.79
0451	6.63
0452	32.21
0453	21.41
0454	36.89
0455	38.13
0456	18.01
0457	62.25
0458	13.37
0459	15.27
0460	12.14
0461	12.25
0462	16.09
0463	14.77
0464	25.65
0465	36
0466	43.65
0467	18.21
0468	28.91
0469	15.14
0470	24.03
0471	23.82
0472	21.23
0473	7.75
0474	5.84
0475	11.11
0476	9.22
0477	36.09
0478	26.76
0479	59.52
0480	19.98
0481	27.28
0482	22.33
0483	69.19
0484	10.72
0485	4.95
0486	8.61
0487	20.38
0488	13.2
0489	13.07
0490	19.06
0491	19.61
0492	26.8
0493	18.52
0494	40.53
0495	24.92
0496	14
0497	19.22
0498	19.41
0499	13.9
0500	30.88
0501	13.2
0502	14.82
0503	74.98
0504	14.83
0505	52.78
0506	50.25
0507	48.41
0508	8.93
0509	7.65
0510	15.28
0511	12.21
0512	13.74
0513	10.1
0514	22.48
0515	11.13
0516	34.64
0517	7.27
0518	23.48
0519	29.35
0520	23.7
0521	14.98
0522	31.83
0523	5.86
0524	8.93
0525	22.16
0526	13.38
0527	15.69
0528	26.48
0529	24.55
0530	15.69
0531	14.47
0532	22.63
0533	16.54
0534	21.14
0535	12.24
0536	22.93
0537	15.21
0538	17.48
0539	15.77
0540	20.52
0541	16.04
0542	13.91
0543	10.34
0544	11.17
0545	15.82
0546	12.72
0547	10.53
0548	26.32
0549	10.42
0550	10.67
0551	24.36
0552	20.96
0553	12.01
0554	17.82
0555	13.09
0556	18.4
0557	10.91
0558	16.28
0559	26.76
0560	25.08
0561	12.63
0562	71.43
0563	12.85
0564	17.13
0565	10.45
0566	30.93
0567	13.87
0568	7.63
0569	14.26
0570	16
0571	7.43
0572	16.84
0573	16.17
0574	12.97
0575	30.3
0576	30.57
0577	19.62
0578	13.47
0579	12.82
0580	17.31
0581	8.25
0582	51.65
0583	13.1
0584	30.73
0585	36.31
0586	8.25
0587	6.13
0588	6.04
0589	6.97
0590	5.91
0591	3.26
0592	20.24
0593	11.9
0594	9.93
0595	13.67
0596	32.39
0597	14.81
0598	23.28
0599	31.29
0600	47.35
0601	21.06
0602	18.18
0603	26.54
0604	13.91
0605	10.95
0606	34.36
0607	30.42
0608	21.55
0609	36.87
0610	24.19
0611	13.35
0612	19.95
0613	19.18
0614	14.01
0615	19.98
0616	29.9
0617	21.73
0618	11.66
0619	48.82
0620	36.14
0621	12.4
0622	11.02
0623	11.67
0624	50.81
0625	39.59
0626	12.14
0627	7.14
0628	42.91
0629	14.54
0630	17.32
0631	16.56
0632	17.3
0633	35.25
0634	52.14
0635	15.27
0636	8.38
0637	8.19
0638	23.97
0639	12.6
0640	9.85
0641	16.06
0642	10.41
0643	19.08
0644	6.58
0645	23.38
0646	13.23
0647	18.99
0648	18
0649	23.36
0650	13.54
0651	18.46
0652	10.67
0653	20.34
0654	7.65
0655	9.9
0656	17.89
0657	8.52
0658	11.96
0659	10.43
0660	10.72
0661	19.84
0662	21.41
0663	21.67
0664	42.67
0665	23.75
0666	13.94
0667	20.75
0668	9.44
0669	5.69
0670	6.51
0671	5.9
0672	31.11
0673	15.88
0674	11.33
0675	24.29
0676	20.1
0677	11.75
0678	18.14
0679	14.65
0680	11.39
0681	10.63
0682	12.35
0683	8.35
0684	11.71
0685	7.56
0686	12.57
0687	37.68
0688	11.13
0689	10.49
0690	14.12
0691	9
0692	21.5
0693	10.38
0694	24.55
0695	18.45
0696	6.95
0697	23.96
0698	30.16
0699	17.48
0700	13.56
0701	25.93
0702	11.15
0703	3.38
0704	2.95
0705	24.52
0706	4.07
0707	17.09
0708	7.36
0709	12.18
0710	30.5
0711	40.19
0712	22.41
0713	33.62
0714	26.82
0715	31.3
0716	23.88
0717	14.12
0718	35.92
0719	23.03
0720	10.77
0721	19.7
0722	15.64
0723	11.65
0724	25.83
0725	59.85
0726	11.34
0727	31.7
0728	43.37
0729	29.12
0730	17.16
0731	27.77
0732	31.3
0733	23.72
0734	7.84
0735	11.59
0736	29.56
0737	15.47
0738	11.15
0739	8.73
0740	18.82
0741	10.34
0742	12.06
0743	9.77
0744	7.9
0745	23.23
0746	10.11
0747	26.65
0748	17.88
0749	38.68
0750	13.85
0751	10.87
0752	16.66
0753	11.41
0754	47.43
0755	8.73
0756	43.38
0757	30.98
0758	13.91
0759	16.36
0760	23.23
0761	6.91
0762	6.13
0763	11.28
0764	27.57
0765	17.85
0766	9.19
0767	7.61
0768	9.38
0769	13.38
0770	13.9
0771	46.99
0772	35.84
0773	20.56
0774	12.72
0775	19.5
0776	12.09
0777	9.19
0778	27.38
0779	31.32
0780	23.85
0781	16.58
0782	31.29
0783	15.53
0784	12.52
0785	11.04
0786	11.94
0787	9.55
0788	12.57
0789	10.49
0790	31.9
0791	24.19
0792	18.4
0793	20.9
0794	29.88
0795	19.55
0796	12.2
0797	18.94
0798	12.69
0799	18.98
0800	20.65
0801	23.97
0802	7.76
0803	30.08
0804	4.86
0805	19.06
0806	17.82
0807	16.19
0808	19.64
0809	13.53
0810	9.61
0811	8.56
0812	7.25
0813	7.31
0814	14.05
0815	11.03
0816	10.44
0817	11.38
0818	18.22
0819	8.89
0820	14.01
0821	21.72
0822	22.61
0823	18.34
0824	17.77
0825	17.02
0826	21.52
0827	7
0828	18.71
0829	27.08
0830	4.02
0831	10.21
0832	10.74
0833	5.98
0834	16.64
0835	12.46
0836	7.66
0837	13.16
0838	23.09
0839	26.47
0840	22.55
0841	31.7
0842	63.52
0843	11.29
0844	14.71
0845	16.99
0846	11.18
0847	13.9
0848	24.23
0849	15.15
0850	19.31
0851	10.74
0852	10.88
0853	8.2
0854	33.28
0855	15.47
0856	15.1
0857	9.68
0858	20.01
0859	15.22
0860	18.64
0861	20.87
0862	14.42
0863	18.89
0864	28.08
0865	11.85
0866	11.2
0867	8.53
0868	15.36
0869	16.5
0870	19.16
0871	22.48
0872	21.2
0873	11.98
0874	16.9
0875	9.22
0876	10.69
0877	10.03
0878	8.71
0879	9.92
0880	25.69
0881	31.76
0882	20.41
0883	8.34
0884	9.37
0885	9.38
0886	34.97
0887	18.42
0888	11.23
0889	7.72
0890	9.4
0891	10.74
0892	19.92
0893	9.68
0894	27.25
0895	28.52
0896	13.25
0897	13.14
0898	3.26
0899	11.44
0900	32.87
0901	21.49
0902	21.07
0903	11.04
0904	28.19
0905	11.55
0906	26.11
0907	12.04
0908	15.77
0909	9.18
0910	47.42
0911	15.73
0912	35.11
0913	48.41
0914	22.89
0915	42.35
0916	8.34
0917	25.12
0918	26.18
0919	19.71
0920	28.19
0921	9.13
0922	27.89
0923	15.11
0924	16.5
0925	11.32
0926	29.44
0927	45.62
0928	15.84
0929	12.39
0930	19.21
0931	15.14
0932	9.48
0933	17.71
0934	7.86
0935	26.77
0936	12.57
0937	15.62
0938	6.77
0939	13.13
0940	10.08
0941	4.15
0942	8.66
0943	14.64
0944	22.49
0945	13.7
0946	5.96
0947	40.38
0948	20.12
0949	23.58
0950	15.72
0951	15.2
0952	6.12
0953	7.03
0954	4
0955	10.76
0956	31.95
0957	13.43
0958	10.15
0959	12.81
0960	9.2
0961	12.29
0962	10.89
0963	35.22
0964	10.82
0965	19.06
0966	8.44
0967	4.23
0968	6.15
0969	14.9
0970	27.58
0971	14.26
0972	20.87
0973	15.58
0974	9.65
0975	30.64
0976	9.01
0977	29.35
0978	12.85
0979	15.22
0980	7.65
0981	12.42
0982	12.01
0983	12.41
0984	15.35
0985	11.09
0986	40.43
0987	7.89
0988	41.77
0989	9.04
0990	14.3
0991	8.29
0992	10.47
0993	13.69
0994	10.37
0995	27.34
0996	23.35
0997	21.82
0998	25.22
0999	21.42
1000	6.62
1001	22.28
1002	27.61
1003	12.2
1004	17.63
1005	26.4
1006	17.13
1007	20.93
1008	22.5
1009	17.97
1010	35.65
1011	22.15
1012	35.8
1013	23.22
1014	12.95
1015	19.64
1016	11.38
1017	15.78
1018	17.72
1019	40.99
1020	29.18
1021	18.29
1022	18.44
1023	9.85
1024	24.33
1025	26.62
1026	26.9
1027	34
1028	28.48
1029	37.22

## Sheet: Fig. 3d
Case number	TCR crossing angle (degree)
0001	35.57
0002	18.96
0003	17.34
0004	17.19
0005	21.67
0006	24.99
0007	26
0008	21.91
0009	9.79
0010	6.33
0011	10.52
0012	23.57
0013	25.97
0014	-16.42
0015	16.93
0016	43.05
0017	31.12
0018	27.31
0019	16.91
0020	20.26
0021	15.84
0022	33.5
0023	25.34
0024	42.66
0025	36.39
0026	1.75
0027	25.33
0028	16.11
0029	56.45
0030	39.88
0031	46.66
0032	37.95
0033	5.44
0034	-0.42
0035	8.26
0036	-21.23
0037	51.83
0038	50.34
0039	-2.47
0040	52.27
0041	29.48
0042	39.89
0043	45.41
0044	53.61
0045	80.68
0046	80.98
0047	-74.53
0048	17.2
0049	3.93
0050	29.89
0051	15.93
0052	19.85
0053	39.38
0054	30.48
0055	64.47
0056	-9.89
0057	19.32
0058	23.68
0059	27.54
0060	2.98
0061	23.64
0062	19.33
0063	9.12
0064	30.68
0065	32.46
0066	43.95
0067	29.35
0068	12.4
0069	42.42
0070	-82.15
0071	63.81
0072	83.2
0073	12.72
0074	-87.96
0075	53.31
0076	38.75
0077	43.04
0078	6.11
0079	11.06
0080	32.2
0081	7.35
0082	8.6
0083	21.24
0084	26.08
0085	21.39
0086	9.68
0087	24.86
0088	20.53
0089	18.09
0090	28.84
0091	-4.49
0092	7.59
0093	19.32
0094	37.54
0095	59.43
0096	38.98
0097	51.94
0098	41.25
0099	55.88
0100	39.71
0101	62.32
0102	45.23
0103	32.15
0104	29.97
0105	21.02
0106	-10.15
0107	22.46
0108	26.28
0109	21.65
0110	69.17
0111	14.2
0112	21.18
0113	12.52
0114	12.6
0115	-13.73
0116	4.4
0117	29.55
0118	17.85
0119	14.91
0120	20.58
0121	-1.54
0122	11.95
0123	16.11
0124	14.89
0125	18.44
0126	30.83
0127	36.3
0128	-89.87
0129	25.52
0130	70.63
0131	62.8
0132	40.42
0133	55.92
0134	15.52
0135	22.39
0136	20.01
0137	6.28
0138	23.9
0139	-6.6
0140	30.51
0141	16.78
0142	-42.97
0143	34.21
0144	37.34
0145	7.14
0146	0.74
0147	17.07
0148	0.67
0149	43.71
0150	4.72
0151	-3.99
0152	15.33
0153	29.29
0154	79.43
0155	38.58
0156	44.55
0157	27.53
0158	36.59
0159	23
0160	10.93
0161	33.21
0162	-50.6
0163	27.37
0164	20.79
0165	31.06
0166	9.33
0167	28.18
0168	27.02
0169	3.1
0170	-7.76
0171	4.98
0172	28
0173	12.56
0174	11.65
0175	41.84
0176	17.72
0177	12.87
0178	36.37
0179	9.59
0180	4.86
0181	23.36
0182	27.97
0183	13.91
0184	40.51
0185	18.32
0186	18.19
0187	11.73
0188	19.22
0189	16.04
0190	4.18
0191	35.79
0192	35.51
0193	-14.22
0194	0.87
0195	27.31
0196	32.27
0197	1.97
0198	22.91
0199	27.31
0200	21.38
0201	17.5
0202	18.73
0203	-37.91
0204	12.26
0205	10.23
0206	7.49
0207	12.14
0208	-11.08
0209	17.77
0210	17.12
0211	23.6
0212	-7.94
0213	11.36
0214	27.25
0215	-7.12
0216	30.03
0217	43.14
0218	46.83
0219	20.96
0220	47.6
0221	41.65
0222	16.54
0223	7.07
0224	15.68
0225	21.74
0226	34.91
0227	50.62
0228	8.97
0229	-5.7
0230	27.19
0231	8.3
0232	3.91
0233	24.22
0234	13.9
0235	34.64
0236	23.86
0237	59.92
0238	28.81
0239	24.34
0240	34.23
0241	8.35
0242	24.29
0243	48.54
0244	-5.96
0245	15.23
0246	20.28
0247	25.53
0248	21.97
0249	44.75
0250	41.45
0251	-8.39
0252	-6.87
0253	19.68
0254	12.68
0255	30.11
0256	-70.97
0257	27.27
0258	32.41
0259	41
0260	46.1
0261	45.3
0262	22.97
0263	25.62
0264	12.96
0265	26.75
0266	24.11
0267	11.46
0268	5.91
0269	0.31
0270	14.82
0271	26.5
0272	9.81
0273	33.05
0274	29.85
0275	13.88
0276	20.88
0277	12.41
0278	-7.09
0279	17.68
0280	19.77
0281	17.29
0282	21.98
0283	28.18
0284	26.17
0285	7.92
0286	37.23
0287	26.07
0288	18.83
0289	33.23
0290	18.55
0291	59.62
0292	8.84
0293	-1.55
0294	-16.44
0295	11.88
0296	-13.83
0297	1.88
0298	75.97
0299	63.45
0300	18.45
0301	56.73
0302	61.68
0303	55.11
0304	59.66
0305	-86.69
0306	16.7
0307	19.04
0308	9.45
0309	18.07
0310	70.87
0311	38.33
0312	48.12
0313	23.89
0314	50.42
0315	16.78
0316	10.93
0317	1.09
0318	18.64
0319	-7.91
0320	16.29
0321	20.06
0322	8.24
0323	9.39
0324	23.17
0325	40.71
0326	17.54
0327	38.67
0328	19.13
0329	38.38
0330	32.66
0331	18.7
0332	18.16
0333	44.65
0334	47.29
0335	6.3
0336	38.35
0337	18.86
0338	17.27
0339	-3.98
0340	37.67
0341	27.04
0342	76.5
0343	30.25
0344	57.98
0345	36.8
0346	43.19
0347	44.54
0348	14.02
0349	37.77
0350	24.5
0351	54.54
0352	30.48
0353	40.03
0354	8.03
0355	22.01
0356	66.17
0357	15.63
0358	15.38
0359	56.39
0360	65.61
0361	29.9
0362	25.52
0363	34.6
0364	39.9
0365	16.18
0366	33.32
0367	17.34
0368	5.57
0369	15.69
0370	12.78
0371	31.38
0372	10.91
0373	41.32
0374	50.31
0375	20.69
0376	-0.69
0377	20.45
0378	6.89
0379	35.23
0380	17.15
0381	23.58
0382	15.76
0383	11.58
0384	77.98
0385	35.45
0386	15.51
0387	1.26
0388	28.63
0389	11.15
0390	39.77
0391	20.45
0392	9.32
0393	53.02
0394	8.06
0395	-4.02
0396	38.62
0397	18.18
0398	25.5
0399	13.9
0400	15.06
0401	35.5
0402	13.7
0403	-31.97
0404	37.88
0405	53.54
0406	18.58
0407	35.05
0408	31.52
0409	23.25
0410	19.69
0411	32.48
0412	13.25
0413	12.11
0414	19.43
0415	-18.48
0416	11.75
0417	13.95
0418	24.36
0419	21.96
0420	9.24
0421	16.73
0422	7.09
0423	-9.17
0424	19.72
0425	-21.98
0426	49.03
0427	52.41
0428	17.47
0429	25.87
0430	44.14
0431	25.62
0432	21.02
0433	31.48
0434	23.7
0435	3.75
0436	29.63
0437	-1.93
0438	18.17
0439	31.64
0440	25.58
0441	19.98
0442	11.54
0443	33.61
0444	24.74
0445	-23.7
0446	22.67
0447	31.96
0448	23.06
0449	45.43
0450	30.1
0451	20.34
0452	17.14
0453	-2.1
0454	4
0455	-60.13
0456	11.52
0457	15.89
0458	55.17
0459	23.88
0460	-6.22
0461	22.87
0462	37.9
0463	27.52
0464	17.65
0465	32.31
0466	20.26
0467	25.85
0468	39.45
0469	5.97
0470	26.36
0471	54.26
0472	39.12
0473	10.18
0474	31.54
0475	60.99
0476	51.19
0477	51.48
0478	34.19
0479	34.05
0480	38.12
0481	41.72
0482	32.06
0483	10.49
0484	45.25
0485	28.59
0486	47.79
0487	41.14
0488	42.96
0489	30.35
0490	32.73
0491	37.52
0492	8.57
0493	44.43
0494	18.37
0495	41.64
0496	11.02
0497	51.53
0498	42.52
0499	29.62
0500	22.79
0501	31.83
0502	27.88
0503	3.76
0504	27.24
0505	28.78
0506	21.51
0507	19.43
0508	-5.94
0509	50.71
0510	-24.31
0511	-13.11
0512	20.76
0513	18.43
0514	0.81
0515	5.46
0516	-0.29
0517	-7.67
0518	23.37
0519	51.82
0520	-20.07
0521	47.64
0522	18.96
0523	46.88
0524	66.92
0525	36.56
0526	53.96
0527	76.16
0528	33.1
0529	9.49
0530	-42.83
0531	31.51
0532	33.95
0533	-7
0534	-2.3
0535	29.13
0536	33.84
0537	12.51
0538	17.03
0539	39.96
0540	5.34
0541	42.38
0542	29.52
0543	28.62
0544	46.67
0545	13.08
0546	45.26
0547	52.32
0548	50.79
0549	24.5
0550	11.82
0551	15.8
0552	1.01
0553	-4.53
0554	4.01
0555	9.05
0556	7.29
0557	-20.83
0558	74.7
0559	11.07
0560	18.3
0561	20.25
0562	0.87
0563	-19.99
0564	13.54
0565	21.07
0566	-38.9
0567	-1.36
0568	7.56
0569	15.5
0570	42.69
0571	37.97
0572	41.82
0573	28.96
0574	36.56
0575	37.23
0576	29.07
0577	10.28
0578	5.39
0579	56.95
0580	22.78
0581	34.69
0582	23.04
0583	56.8
0584	23.09
0585	76.8
0586	51.24
0587	46.46
0588	6.35
0589	25.88
0590	29.09
0591	15.2
0592	24.34
0593	19.49
0594	39.84
0595	15.72
0596	9.6
0597	16.63
0598	-4.59
0599	16.86
0600	20.65
0601	9.76
0602	7.9
0603	17.33
0604	-0.36
0605	48.18
0606	-0.61
0607	7.81
0608	26.76
0609	6.15
0610	29.32
0611	24.77
0612	20.87
0613	32.1
0614	7.08
0615	-12.17
0616	38.85
0617	24.86
0618	29.68
0619	36.65
0620	33.23
0621	5.03
0622	21.29
0623	25.65
0624	30.84
0625	21.6
0626	3.98
0627	6.67
0628	-7.73
0629	43.99
0630	24.44
0631	5.25
0632	-25.37
0633	-29.68
0634	-17.64
0635	-11.05
0636	-13.1
0637	-84.56
0638	-1.66
0639	10.12
0640	-31
0641	26.75
0642	13.76
0643	26.7
0644	34.9
0645	44.16
0646	40.06
0647	20.5
0648	28.54
0649	19.52
0650	1.96
0651	32.2
0652	7.42
0653	23.13
0654	-0.12
0655	-2.38
0656	8.08
0657	22.14
0658	20.24
0659	0.03
0660	22.46
0661	-9.16
0662	27.98
0663	21.93
0664	31.89
0665	50.82
0666	-13.6
0667	33.87
0668	21.5
0669	11.74
0670	3.22
0671	8.28
0672	11.64
0673	23.98
0674	35.91
0675	35.89
0676	35.66
0677	28.46
0678	20.7
0679	38.18
0680	22.57
0681	58.07
0682	50.62
0683	29.92
0684	48.47
0685	55.05
0686	23.61
0687	9.92
0688	44.55
0689	42.31
0690	15.16
0691	28.6
0692	11.35
0693	28.42
0694	16.14
0695	3.5
0696	28.88
0697	10.08
0698	12.98
0699	15.28
0700	43.83
0701	-18.44
0702	-2.79
0703	14.15
0704	7.11
0705	-6.29
0706	11.68
0707	13.58
0708	61.97
0709	29.63
0710	15.29
0711	17.92
0712	29.07
0713	19.1
0714	27.75
0715	-5.14
0716	-0.17
0717	-16.41
0718	7.58
0719	-0.54
0720	54.75
0721	20.89
0722	11.25
0723	24.23
0724	37.5
0725	8.35
0726	-6.37
0727	37.77
0728	20.21
0729	15.98
0730	34.96
0731	54.64
0732	15.41
0733	44.27
0734	22.16
0735	22.63
0736	15.97
0737	13.5
0738	43.28
0739	26.53
0740	19.8
0741	48.76
0742	21.4
0743	29.81
0744	20.51
0745	22.77
0746	38.05
0747	44.49
0748	74.99
0749	12.03
0750	7
0751	29.49
0752	32.94
0753	19.36
0754	8.46
0755	17.42
0756	19.87
0757	36.32
0758	12.02
0759	15.1
0760	2.52
0761	11.54
0762	19.27
0763	-2.19
0764	17.04
0765	0.24
0766	7.68
0767	19.11
0768	17.41
0769	22.61
0770	21.63
0771	21.11
0772	12.89
0773	17.78
0774	50.44
0775	2.02
0776	9.65
0777	5.16
0778	23.31
0779	29.11
0780	45.37
0781	23.67
0782	22.47
0783	40.47
0784	19.64
0785	5.85
0786	53.07
0787	21.64
0788	37.15
0789	46.22
0790	21.68
0791	19.03
0792	-44.08
0793	-11.58
0794	33.92
0795	28.21
0796	33.94
0797	19.31
0798	25.49
0799	48.35
0800	38.83
0801	44.35
0802	16.84
0803	18.45
0804	21.03
0805	15.85
0806	42.45
0807	47.03
0808	40.23
0809	-2.21
0810	26.48
0811	14.25
0812	20.85
0813	37.91
0814	19.61
0815	30.17
0816	27.49
0817	22.66
0818	15.67
0819	18.42
0820	34.39
0821	54.04
0822	7.38
0823	26.63
0824	27.12
0825	17.91
0826	34.08
0827	-4.57
0828	27.59
0829	24.11
0830	-16.35
0831	5.1
0832	47.22
0833	14.95
0834	29.63
0835	24.73
0836	32.02
0837	29.69
0838	30.78
0839	28.04
0840	43.34
0841	16.96
0842	9.75
0843	11.23
0844	13.08
0845	28.78
0846	32.35
0847	47.05
0848	-3.63
0849	0.41
0850	19.53
0851	2.51
0852	49.14
0853	44.94
0854	6.74
0855	32.35
0856	11.9
0857	0.38
0858	31.8
0859	8.68
0860	22.88
0861	1.68
0862	13.44
0863	23.98
0864	20.28
0865	14.45
0866	5.37
0867	14.87
0868	12.41
0869	32.69
0870	8.97
0871	10.61
0872	9.44
0873	9.07
0874	20.61
0875	23.17
0876	23.89
0877	22.63
0878	33.68
0879	13.83
0880	12.97
0881	27.48
0882	5.35
0883	18.17
0884	18.22
0885	11.12
0886	25.85
0887	31.17
0888	11.94
0889	32.28
0890	32.18
0891	25.86
0892	22.44
0893	1.46
0894	2.38
0895	14.88
0896	25.89
0897	37.18
0898	24.97
0899	6.95
0900	16.37
0901	21.53
0902	19.78
0903	23.11
0904	1.91
0905	-10.03
0906	22.59
0907	3.16
0908	15.59
0909	-4.96
0910	5.39
0911	12.2
0912	9.02
0913	-11.89
0914	-6.04
0915	17.64
0916	7.55
0917	17.6
0918	15.55
0919	26.24
0920	17.17
0921	62.99
0922	3.74
0923	5
0924	28.34
0925	-2.33
0926	22.35
0927	16.5
0928	19.44
0929	22.77
0930	18.62
0931	12.57
0932	19.47
0933	15.6
0934	30.23
0935	20.26
0936	27.27
0937	17.1
0938	85.78
0939	2.31
0940	20.61
0941	23.53
0942	62.88
0943	9.95
0944	28.54
0945	16.92
0946	-29.69
0947	7.28
0948	74.28
0949	58.82
0950	11.06
0951	37.87
0952	47.77
0953	11.95
0954	-52.04
0955	-39.48
0956	3.12
0957	41.53
0958	40.12
0959	18.43
0960	35.9
0961	50.87
0962	40
0963	32.65
0964	23.94
0965	38.65
0966	64.6
0967	61.69
0968	31.97
0969	15.54
0970	5.09
0971	24.05
0972	7.15
0973	13.75
0974	41.3
0975	23.42
0976	57.98
0977	-7.45
0978	20.85
0979	-6.33
0980	-80.76
0981	80.49
0982	-1.93
0983	61.55
0984	82.51
0985	-83.61
0986	58.76
0987	-69.7
0988	61.44
0989	-69.44
0990	68.21
0991	44.31
0992	51.59
0993	31.65
0994	51.99
0995	6.93
0996	18
0997	3.37
0998	18.16
0999	-86.28
1000	9.55
1001	10.99
1002	13.8
1003	-74.73
1004	24.15
1005	10.8
1006	24.91
1007	4.66
1008	25.09
1009	4.61
1010	17.8
1011	38.56
1012	31.55
1013	21.12
1014	4.55
1015	22.32
1016	28.91
1017	44.53
1018	21.94
1019	7.2
1020	11.09
1021	53.91
1022	38.8
1023	-13.75
1024	-3.88
1025	46.78
1026	9.19
1027	13.47
1028	16.84
1029	31.55

## Sheet: Fig. 4a
Case number		TCR radial propagation velocity (m/s)	Gravity wave (GW) phase velocity (m/s)
0001		-1.14	±17.89
0002		-0.18	±21.55
0003		9.3	±21.02
0004		4.36	±15.39
0005		-0.77	±17.7
0006		-4.91	±20.59
0007		4.05	±21.31
0008		14	±21.92
0009		2.52	±21.9
0010		3.31	±21.88
0011		0.8	±20.69
0012		1.89	±21.49
0013		7.48	±20.39
0014		-2.78	±19.99
0015		0.41	±20.93
0016		-19.28	±19.79
0017		-2.16	±20.49
0018		3.16	±18.16
0019		0.47	±18.93
0020		-0.68	±17.01
0021		10.62	±21.06
0022		4.95	±20.76
0023		4.86	±19.99
0024		4.63	±20.02
0025		8.93	±11.39
0026		5.69	±21.33
0027		1.55	±21.36
0028		-0.03	±21.79
0029		2.43	±21.68
0030		-6.09	±21.2
0031		0.32	±20.04
0032		-2.22	±21.43
0033		3.45	±20.34
0034		0.05	±19.34
0035		7.28	±20.25
0036		1.25	±13.31
0037		-5.74	±21.31
0038		-7.92	±21.29
0039		8.29	±20.48
0040		-6.56	±21.61
0041		4.41	±21.27
0042		-8.65	±19.32
0043		3.25	±20.88
0044		5.02	±19.49
0045		4.68	±19.07
0046		2.08	±20.7
0047		-14.18	±18.11
0048		-5.75	±18.02
0049		6.79	±18.97
0050		3.92	±14.78
0051		0.41	±14.66
0052		4.99	±16.05
0053		2.19	±15.94
0054		8.88	±19.93
0055		5.63	±18.5
0056		-5.22	±19.84
0057		4.5	±21.78
0058		2.74	±22.25
0059		18.07	±21.06
0060		10.29	±18.04
0061		1.94	±21.78
0062		-6.61	±21.13
0063		2.9	±19.71
0064		20.41	±18.36
0065		-11.68	±19.9
0066		7.89	±20.97
0067		-3.79	±19.51
0068		4.6	±20.87
0069		1.86	±20.9
0070		6.5	±17.51
0071		-6.22	±17.24
0072		12.68	±19.33
0073		1.02	±20.65
0074		-6.08	±19.59
0075		-5.42	±20.14
0076		1.88	±19.73
0077		-2.09	±20.38
0078		1.78	±19.59
0079		1.38	±20.84
0080		9.63	±21
0081		-3.13	±20.01
0082		2.6	±18.77
0083		3.11	±19.84
0084		0.38	±17.62
0085		2.23	±20.73
0086		-0.38	±21.37
0087		4.32	±20.55
0088		5.29	±22.05
0089		1.99	±20.68
0090		6	±21.67
0091		4.21	±18.65
0092		-5.13	±21.91
0093		6.23	±20.76
0094		-8.14	±21.76
0095		6.57	±21.45
0096		-2.37	±21.8
0097		-3.98	±21.48
0098		-15.2	±21.28
0099		-5.38	±20.9
0100		-3.62	±21.5
0101		-5.57	±21.54
0102		0.89	±17.38
0103		-7.8	±20.28
0104		3.51	±21.58
0105		0.82	±21.95
0106		2.16	±18.94
0107		1.67	±18.2
0108		-4.62	±21.61
0109		-1.72	±21.97
0110		7.7	±16.48
0111		2.73	±21.63
0112		3.48	±21.12
0113		3.66	±17.9
0114		0.36	±19.97
0115		5.46	±15.8
0116		0.1	±21.55
0117		-3.59	±18.23
0118		-3.24	±21.53
0119		-5.08	±17.92
0120		2.8	±21.91
0121		3.47	±22.23
0122		-0.44	±21.37
0123		1.34	±17.42
0124		-1.51	±20.62
0125		2.23	±19.32
0126		-5.91	±20.92
0127		8.92	±21.14
0128		-10.48	±19.62
0129		3.49	±16.64
0130		-4.37	±17.5
0131		9.36	±16.31
0132		2.03	±20.16
0133		6.65	±17.04
0134		-7.19	±17.27
0135		11	±21.24
0136		10.91	±21.14
0137		-1.62	±19.94
0138		-3.13	±20.72
0139		-0.31	±21.67
0140		2.97	±21.57
0141		0.25	±21.6
0142		15.01	±21.89
0143		-6.83	±21.63
0144		7.41	±21.12
0145		2.03	±21.58
0146		4.66	±22.21
0147		-3.66	±21.51
0148		-0.3	±20.36
0149		6.03	±21.83
0150		-1.06	±22.33
0151		4.1	±22.46
0152		2.32	±22.49
0153		2.09	±21.94
0154		10.36	±22.27
0155		7.5	±21.63
0156		2.51	±16.58
0157		3.94	±21.98
0158		-4.23	±14.75
0159		-1.96	±17.64
0160		-5.06	±15.57
0161		-7.31	±19.61
0162		14.79	±20.83
0163		-1.83	±20.26
0164		-1.84	±21.8
0165		-7.53	±21.82
0166		11.92	±21.48
0167		-4.71	±13.46
0168		8.52	±17.79
0169		2.96	±22.68
0170		9.9	±22.67
0171		7.25	±22.17
0172		-4.55	±22.01
0173		-8.65	±21.7
0174		1.77	±21.65
0175		6.75	±22.37
0176		-4.91	±21.03
0177		-1.04	±21.67
0178		-1.8	±22.61
0179		4.31	±21.51
0180		-9.65	±22.26
0181		-3.3	±20.73
0182		-4.63	±17.62
0183		3.46	±21.87
0184		-11.54	±20.97
0185		0.18	±20.9
0186		-1.61	±20.34
0187		0.89	±20.93
0188		-0.86	±21.01
0189		2.14	±20.83
0190		-0.95	±20.32
0191		7	±20.5
0192		6.1	±20.13
0193		3.7	±21.57
0194		6.82	±21.13
0195		5.72	±21.02
0196		3.33	±20.2
0197		2.51	±20.93
0198		5.82	±21.13
0199		4.69	±21.12
0200		2.77	±20.14
0201		5.21	±19.49
0202		4.67	±22.16
0203		-3.91	±21.51
0204		3.29	±21.04
0205		4.22	±20.87
0206		4.64	±19.5
0207		-0.55	±18.79
0208		2.27	±19.32
0209		0.5	±20.33
0210		0.9	±19.3
0211		-2.39	±19.57
0212		-2.47	±20.32
0213		0.84	±17.61
0214		4.45	±20.02
0215		3.95	±21.48
0216		4.89	±18.93
0217		1.04	±19.66
0218		0.21	±17.74
0219		-5.93	±21.41
0220		-5.47	±20.96
0221		-4.69	±18.21
0222		-1.08	±20.02
0223		-3.2	±18.11
0224		0.86	±16.86
0225		2.32	±18.29
0226		2.58	±22.41
0227		-0.37	±21.45
0228		6.46	±21.52
0229		1.87	±21.18
0230		7.46	±19.98
0231		2.76	±22.38
0232		-5.97	±22.13
0233		-0.27	±21.92
0234		1.12	±21.34
0235		-6.05	±22.11
0236		-0.62	±20.53
0237		-1.96	±21.44
0238		5.79	±19.09
0239		1.59	±18.47
0240		-0.37	±21.23
0241		1.87	±21.22
0242		-2.88	±21.2
0243		2.14	±22.23
0244		-3.38	±21.29
0245		-1.02	±21.68
0246		13.03	±20.83
0247		-4.22	±20.13
0248		-5.77	±19.19
0249		-4.32	±19.56
0250		7.77	±20.53
0251		-4.13	±18.17
0252		1.92	±21.77
0253		1.97	±16.37
0254		6.4	±21.26
0255		-1.03	±20.6
0256		4.17	±21.1
0257		6.92	±15.48
0258		1.29	±17.64
0259		3.97	±19.21
0260		2.29	±20.31
0261		3.58	±19.87
0262		-1.95	±20.33
0263		-2.86	±20.1
0264		3.09	±19.7
0265		-2.13	±21.32
0266		1.05	±20.71
0267		13.64	±21.21
0268		2.65	±20.85
0269		3.64	±21.56
0270		2.23	±21.86
0271		13.09	±21.98
0272		1.18	±21.74
0273		-7.38	±21.25
0274		-9.12	±21.51
0275		3.91	±21.33
0276		4.28	±21.72
0277		2.25	±22.11
0278		3.73	±17.64
0279		5.65	±21.1
0280		-6.75	±18.93
0281		-1.03	±17.8
0282		-1.47	±20.24
0283		5.72	±20.18
0284		-6.47	±19.77
0285		-3.9	±19.97
0286		-5.84	±20.01
0287		3.71	±20.77
0288		-3.81	±20.25
0289		-1.18	±19.2
0290		-4.73	±21.38
0291		-5.56	±19.59
0292		-4.03	±21.9
0293		-0.89	±21.24
0294		-6.47	±21.19
0295		8.55	±21.62
0296		6.18	±21.91
0297		-0.9	±20.31
0298		20.37	±16.59
0299		-9.29	±19.54
0300		3.65	±20.16
0301		2.8	±20.31
0302		-16.11	±20.37
0303		-8.5	±21.74
0304		-3.63	±20.76
0305		-28.58	±19.59
0306		2.52	±21.06
0307		0.46	±22.05
0308		6.97	±22.02
0309		2.67	±21.36
0310		-5.44	±21.05
0311		0.17	±20.77
0312		-0.09	±21.54
0313		3.04	±18.51
0314		6.35	±21.24
0315		5.32	±21.19
0316		0.58	±21.01
0317		-0.77	±20.51
0318		1.05	±21.34
0319		1.79	±21.72
0320		-3.17	±21.14
0321		-4.09	±20.29
0322		2.41	±20.17
0323		1.71	±21.28
0324		-6.47	±20
0325		-1.8	±20.84
0326		-0.47	±21.78
0327		-6.83	±21.65
0328		-2.97	±22.03
0329		-3.15	±21.31
0330		-4.16	±21.2
0331		-0.71	±17.97
0332		-4.35	±19.49
0333		-12.56	±14.14
0334		-2.31	±17.99
0335		-2.82	±21.41
0336		10.87	±20.19
0337		0.64	±20.89
0338		0.96	±21.33
0339		1.52	±21.09
0340		3.16	±19.05
0341		3.49	±21.47
0342		-12.7	±20.55
0343		2.54	±19.68
0344		-1.57	±20.63
0345		-3.54	±20.2
0346		-5.5	±20.06
0347		-2.82	±20.95
0348		-2.89	±20.45
0349		-5.57	±20.34
0350		-5.35	±20.4
0351		-8.82	±20.49
0352		-2.45	±18.95
0353		4.62	±21.02
0354		1.22	±17.65
0355		-2.98	±21.37
0356		-7.17	±20.9
0357		-1.25	±21.08
0358		4.42	±20.97
0359		-10.15	±19.41
0360		3.13	±21
0361		0.52	±20.9
0362		-1.91	±21.37
0363		-3.66	±20.53
0364		4.73	±21.04
0365		-4.05	±20.8
0366		-1.88	±21.84
0367		2.5	±19.84
0368		-10.83	±21.35
0369		5.31	±20.91
0370		0.36	±20.62
0371		7.17	±21.66
0372		2.97	±21.87
0373		4.27	±21.86
0374		-7.71	±21.27
0375		-4.2	±20.16
0376		3.45	±20.81
0377		1.49	±21.63
0378		0.44	±21.07
0379		-2.53	±21.04
0380		0.51	±19.01
0381		-4.76	±21.44
0382		4.44	±21.93
0383		-1.33	±21.72
0384		6.8	±21.99
0385		4.53	±19.48
0386		-0.17	±20.79
0387		3.75	±20.44
0388		7.17	±19.87
0389		4.28	±20.36
0390		2.09	±20.66
0391		5.63	±20.14
0392		8.43	±21
0393		6.39	±20.63
0394		-2.17	±19.48
0395		15.52	±19.77
0396		-5.3	±20.11
0397		2.45	±20.74
0398		-2.01	±20.35
0399		1.64	±20.48
0400		-0.9	±18.28
0401		-2.35	±20.89
0402		-3.02	±21.48
0403		2.29	±20.22
0404		-7.78	±20.71
0405		-2.05	±20.38
0406		-2.53	±21.6
0407		1.9	±22.09
0408		-2.85	±19.97
0409		-3.07	±20.24
0410		8.25	±21.14
0411		3.66	±20.89
0412		2.41	±20.65
0413		-0.71	±21.31
0414		-2.88	±20.92
0415		9.38	±21.64
0416		3.28	±21.34
0417		0.03	±17.21
0418		7.7	±15.46
0419		1.46	±20.94
0420		1.77	±21.38
0421		2.76	±21.91
0422		4.11	±21.28
0423		3.63	±21.7
0424		1.39	±20.34
0425		7.75	±21.84
0426		13.72	±14.8
0427		0.57	±14.7
0428		-0.57	±14.11
0429		2.89	±20
0430		4.29	±18.02
0431		-1.74	±21.49
0432		3.67	±21.3
0433		3.25	±21.35
0434		0.07	±21.74
0435		2.68	±21.33
0436		6.06	±21.85
0437		4.7	±21.91
0438		6.44	±21.69
0439		4.11	±20.62
0440		4.71	±17.17
0441		-1.44	±21.11
0442		1.84	±21.51
0443		1.22	±21.42
0444		-1.73	±21.28
0445		7.78	±21.54
0446		4.84	±19.76
0447		-3.88	±20.38
0448		-1.15	±19.62
0449		-0.94	±16.49
0450		7.39	±19.78
0451		3.18	±15.06
0452		6.41	±21.15
0453		3.26	±21.24
0454		2.77	±21.49
0455		2.88	±22.09
0456		7.85	±20.96
0457		2.84	±21.49
0458		5.48	±19.66
0459		4.48	±20.28
0460		2.47	±19.42
0461		3.51	±19.28
0462		2.04	±20.4
0463		-3.18	±20.2
0464		4.88	±21.29
0465		3.46	±21.9
0466		7.69	±22.12
0467		10.3	±21.07
0468		-2.96	±21.53
0469		6.82	±20.14
0470		6.42	±21.27
0471		8.03	±21.62
0472		-4.71	±21.1
0473		7.18	±16.88
0474		3.4	±15.49
0475		-3.45	±19.53
0476		-6.98	±18.64
0477		8.54	±22.56
0478		-12.06	±22.32
0479		-11.01	±22.86
0480		-2.54	±22.08
0481		-6.76	±21.89
0482		0.88	±21.75
0483		1.52	±22.35
0484		-5.76	±19.36
0485		-0.82	±14.06
0486		-4.92	±17.75
0487		-3.24	±21.73
0488		-9.52	±19.73
0489		-5.25	±19.61
0490		-9.67	±21.02
0491		0.4	±21.26
0492		1.7	±21.58
0493		-1.8	±21.25
0494		0.47	±22.15
0495		-0.12	±21.51
0496		3.5	±20.5
0497		7.29	±21.04
0498		2.59	±20.83
0499		-0.09	±20.62
0500		6.1	±21.58
0501		-2.37	±20.29
0502		3.33	±19.85
0503		6.41	±22.02
0504		-2.93	±19.97
0505		8.26	±21.34
0506		5.64	±21.4
0507		9.6	±21.5
0508		6.69	±17.93
0509		0.71	±17.14
0510		6.51	±19.71
0511		6.1	±19.42
0512		1.33	±19.89
0513		19.88	±18.48
0514		1.15	±20.72
0515		1.44	±18.93
0516		-0.85	±21.14
0517		5.71	±16.62
0518		-6.05	±21.12
0519		2.11	±21.15
0520		5.94	±21.06
0521		-1.21	±20.53
0522		3.51	±21.63
0523		6.16	±15.07
0524		0.44	±17.84
0525		1.21	±20.71
0526		7.09	±19.61
0527		3.56	±20.08
0528		-7.61	±20.84
0529		5.42	±20.58
0530		0.95	±20.02
0531		-1.45	±20.48
0532		-2.29	±21.42
0533		4.11	±20.08
0534		5.42	±20.48
0535		4.56	±19.38
0536		0.08	±21.16
0537		4.35	±20.44
0538		0.15	±20.47
0539		-5.65	±19.82
0540		4.23	±21.11
0541		3.81	±19.89
0542		2.64	±19.67
0543		0.59	±18.64
0544		2.15	±19.04
0545		0.99	±20.27
0546		-4	±19.78
0547		-1.38	±19.02
0548		2.6	±20.96
0549		1.91	±18.76
0550		7.02	±19.19
0551		12.4	±21.18
0552		2.57	±21.23
0553		4.27	±19.53
0554		6.69	±20.88
0555		6.46	±19.56
0556		6.3	±20.67
0557		9.89	±19.31
0558		-1.33	±20.54
0559		10.09	±21.74
0560		12.8	±21.36
0561		2.05	±19.76
0562		2.33	±21.97
0563		4.41	±19.6
0564		1.88	±20.29
0565		-4.11	±19.18
0566		-4.3	±21.13
0567		7	±19.83
0568		5.9	±17
0569		0.42	±20.37
0570		4.57	±21.09
0571		1.38	±17.18
0572		0.64	±20.29
0573		-1.93	±20.42
0574		1.3	±19.44
0575		-4.45	±21.39
0576		0.51	±21.49
0577		-1.19	±21.15
0578		-6.03	±18.87
0579		20.53	±19.5
0580		-2.36	±20.03
0581		-4.67	±17.58
0582		-1.03	±21.85
0583		8.69	±20.2
0584		3.02	±21.33
0585		14.03	±21.39
0586		-5.36	±16.76
0587		-9.63	±15.02
0588		0	±15.96
0589		1.46	±17.19
0590		-4.87	±16.07
0591		1.47	±10.62
0592		10.46	±21.59
0593		5.97	±19.68
0594		3.4	±18.48
0595		-3.19	±19.64
0596		1.19	±21.05
0597		3.61	±19.73
0598		-1.75	±20.46
0599		1.88	±21.55
0600		2.63	±21.77
0601		-3.82	±20.07
0602		0.57	±20.6
0603		2.49	±20.54
0604		-0.55	±19.49
0605		-3.86	±18.95
0606		1.4	±21.55
0607		0.72	±21.58
0608		-3.31	±21.26
0609		3.19	±21.83
0610		-0.32	±21.19
0611		0.88	±20.15
0612		1.61	±20.88
0613		4.72	±20.75
0614		1.78	±19.98
0615		-1.06	±21.16
0616		6.16	±21.43
0617		0.05	±21.21
0618		8.55	±19.8
0619		1.74	±21.93
0620		-4.55	±21.84
0621		1.83	±19.55
0622		-0.08	±19.27
0623		3.93	±19.04
0624		-1.51	±21.79
0625		3.14	±22.01
0626		3.92	±19.46
0627		4.72	±16.95
0628		4.71	±21.82
0629		4.31	±20.15
0630		7.28	±20.26
0631		8.51	±19.79
0632		8.32	±20.31
0633		4.65	±21.67
0634		11.65	±21.03
0635		-0.29	±19.8
0636		4.21	±17.58
0637		11.29	±17.57
0638		4.72	±21.22
0639		4.27	±19.34
0640		3.94	±18.82
0641		0.92	±20.32
0642		-1.03	±18.47
0643		-13.08	±20.43
0644		3.71	±15.92
0645		9	±20.35
0646		10.75	±18.9
0647		0.25	±20.89
0648		-1.28	±20.62
0649		0.98	±21.65
0650		3.46	±20.03
0651		0.62	±20.84
0652		-3.17	±18.85
0653		6.57	±20.98
0654		1.02	±17.14
0655		1.85	±18.91
0656		1.36	±20.6
0657		4.56	±17.83
0658		0.27	±19.21
0659		0.73	±18.89
0660		3.16	±18.95
0661		-0.25	±21.17
0662		-4.17	±20.77
0663		1.05	±21.88
0664		-4.09	±22.52
0665		1.8	±21.09
0666		1.86	±19.37
0667		0.3	±21.49
0668		-3.62	±19.15
0669		4.18	±15.09
0670		3.5	±16.34
0671		-0.16	±15.27
0672		-1.21	±21.45
0673		-5.78	±20.41
0674		-3.89	±19.14
0675		7.87	±21.6
0676		3.38	±21.11
0677		1.77	±19.47
0678		3.15	±20.43
0679		-6.02	±19.67
0680		-2.24	±18.98
0681		2.66	±18.71
0682		5.14	±19.21
0683		-2.9	±16.79
0684		-5.47	±18.84
0685		2.25	±16.81
0686		7.99	±19.54
0687		-0.2	±21.68
0688		-1.98	±18.76
0689		1.28	±18.41
0690		-1.28	±19.41
0691		2.28	±17.77
0692		0.51	±21.33
0693		0.66	±18.49
0694		-1.97	±21.31
0695		-4	±20.66
0696		-4.83	±16.43
0697		-1.91	±21.26
0698		-3.41	±21.52
0699		0.53	±20.94
0700		6.39	±20.15
0701		5.43	±21.09
0702		4.5	±19.17
0703		2.03	±10.69
0704		1.96	±9.5
0705		2.87	±20.94
0706		3	±11.96
0707		4.09	±20.32
0708		2.28	±17.01
0709		-0.97	±19.67
0710		1.6	±21.53
0711		1.78	±22.01
0712		2.29	±20.97
0713		3.47	±21.63
0714		3.23	±21.45
0715		2.45	±21.39
0716		4.32	±20.86
0717		3.12	±20.24
0718		0.79	±21.66
0719		5.83	±21.11
0720		-14	±19.24
0721		2.7	±21.48
0722		-3.87	±20.8
0723		-3.24	±19.67
0724		0.96	±21.73
0725		-2.1	±21.35
0726		-7.9	±19.47
0727		1.39	±22.46
0728		-5.44	±22.12
0729		2.59	±20.37
0730		-0.26	±20.08
0731		-1.87	±21
0732		1.24	±21.66
0733		-10.48	±21.4
0734		-3.84	±17.41
0735		6.44	±19.71
0736		8.35	±21.89
0737		10.21	±21.07
0738		-3.68	±18.84
0739		-2.33	±17.57
0740		-0.74	±20.24
0741		10.57	±18.72
0742		1.29	±19.23
0743		5.47	±18.15
0744		5.83	±17.11
0745		-1.42	±20.59
0746		3.93	±18.47
0747		-0.82	±21.01
0748		-7.84	±20.34
0749		-7.82	±21.69
0750		0.43	±20.66
0751		1.41	±19.6
0752		9.89	±21.11
0753		-0.15	±19.08
0754		6.07	±22.28
0755		3.34	±18.27
0756		4.28	±22.39
0757		7.02	±21.28
0758		6.85	±20.04
0759		6.01	±21.29
0760		4.07	±22.14
0761		-1.16	±16.47
0762		15.77	±16.05
0763		2.63	±19.29
0764		7.24	±21.78
0765		4.32	±20.97
0766		1.2	±18.55
0767		-5.09	±16.66
0768		2.92	±18.52
0769		1.54	±20.16
0770		-2.22	±19.78
0771		3.32	±22.4
0772		0.31	±21.73
0773		2.78	±21.36
0774		-5.12	±19.39
0775		0.96	±21.18
0776		-2.12	±19.7
0777		-0.87	±18.76
0778		-9.13	±22.23
0779		-0.38	±22.23
0780		-3.06	±21.48
0781		2.46	±20.88
0782		7.49	±20.43
0783		4.68	±19.98
0784		6.14	±19.32
0785		-2.66	±18.42
0786		3.11	±19.19
0787		-1.28	±18.21
0788		7.32	±19.3
0789		-6.61	±18.62
0790		-1.83	±20.81
0791		-1.07	±20.93
0792		4.02	±20.28
0793		6.5	±20.48
0794		6.86	±21.87
0795		7.78	±20.97
0796		5.74	±19.62
0797		0.99	±21.14
0798		7.58	±19.95
0799		3.1	±20.65
0800		3.72	±20.8
0801		-2.88	±21.07
0802		-5.78	±17.23
0803		-1.27	±21.33
0804		-19.21	±13.78
0805		3.68	±21.14
0806		4.96	±20.59
0807		-5.94	±20.24
0808		-2.58	±20.78
0809		-2.26	±20.1
0810		1.61	±18.31
0811		-2	±17.61
0812		-0.07	±16.48
0813		3.35	±16.76
0814		3.6	±20.57
0815		2.69	±19.49
0816		2.99	±19.07
0817		2.42	±19.69
0818		0.94	±21.16
0819		2.31	±18.67
0820		5.54	±20.6
0821		4.72	±21.47
0822		3.45	±21.72
0823		7.59	±20.89
0824		0.18	±20.94
0825		2.1	±20.99
0826		-1.63	±20.98
0827		0.72	±16.45
0828		1.09	±21.42
0829		3.66	±21.37
0830		-4.63	±12.13
0831		6.59	±19.11
0832		6.12	±19.41
0833		-2.57	±15.36
0834		-0.68	±20.58
0835		-0.95	±19.99
0836		-2.51	±17.54
0837		-0.77	±20.41
0838		0.06	±21.76
0839		-1.43	±21.89
0840		4.13	±21.91
0841		2.46	±22.37
0842		2.69	±21.95
0843		4.51	±19.41
0844		-3	±20.31
0845		-6.01	±20.95
0846		-11.04	±19.26
0847		-4.05	±20.09
0848		6.2	±21.92
0849		4.25	±20.76
0850		0.78	±21.71
0851		1.39	±19.48
0852		0.78	±19.18
0853		-0.84	±18.14
0854		3.06	±21.99
0855		1.18	±20.38
0856		7.95	±20.91
0857		-0.6	±18.79
0858		2.11	±20.78
0859		4.23	±20.43
0860		6.22	±21.15
0861		5.68	±21.89
0862		5.26	±21.03
0863		-0.37	±21.1
0864		1.52	±22.21
0865		7.81	±19.77
0866		1.83	±19.54
0867		0.35	±18.02
0868		3.56	±20.82
0869		8.81	±20.28
0870		1.41	±20.55
0871		1.56	±21.8
0872		2.75	±21.67
0873		-1.17	±19.33
0874		4.15	±20.76
0875		1.79	±18.91
0876		3.75	±19.35
0877		3.37	±18.97
0878		-1.05	±18.28
0879		8.91	±18.82
0880		6.96	±22.19
0881		5.09	±22.18
0882		-0.89	±21.33
0883		4.35	±17.67
0884		7.74	±18.1
0885		1.26	±19.44
0886		4.37	±22.11
0887		-7.84	±21.05
0888		-4.18	±19.56
0889		-1.96	±17.28
0890		-3.3	±18.2
0891		-10.18	±19.3
0892		-2.26	±20.71
0893		0.59	±18.39
0894		-0.15	±21.7
0895		-3.04	±21.73
0896		6.68	±19.95
0897		17.48	±19.85
0898		-1.42	±10.49
0899		6.18	±19.27
0900		-3.28	±21.2
0901		-2.37	±20.6
0902		2.12	±20.99
0903		7.31	±19.34
0904		3.01	±21.9
0905		5.15	±19.28
0906		6.5	±20.91
0907		3.05	±19.73
0908		-2.85	±20.44
0909		1.93	±18.48
0910		-2.65	±21.66
0911		-3.72	±20.13
0912		0.95	±21.59
0913		0.97	±22.01
0914		5.01	±21.27
0915		6.96	±21.33
0916		5.06	±17.75
0917		2.65	±21.58
0918		0.51	±21.06
0919		-0.23	±21.18
0920		1.95	±20.84
0921		11	±17.97
0922		-5.17	±21.32
0923		3.52	±20.41
0924		-3.54	±20.62
0925		0.47	±19.17
0926		12.77	±21.64
0927		-1.5	±22.26
0928		-1.97	±21.24
0929		0.19	±19.82
0930		7.47	±21.23
0931		3.52	±20.36
0932		4.05	±18.47
0933		1.59	±20.64
0934		0.58	±17.87
0935		3.7	±21.23
0936		6.84	±19.75
0937		2.09	±20.12
0938		1.05	±16.05
0939		-0.66	±19.64
0940		4.93	±18.49
0941		17.87	±12.37
0942		-5.7	±17.59
0943		-2.81	±20.47
0944		0.88	±21.43
0945		1.51	±20.9
0946		-1.38	±15.57
0947		3.9	±22.1
0948		6.82	±21.06
0949		21.02	±22.07
0950		4.96	±20.39
0951		-3.67	±20.21
0952		-12.82	±15.89
0953		-0.79	±16.42
0954		7.3	±12
0955		0.95	±19.27
0956		0.64	±21.34
0957		-3.31	±20.34
0958		10.28	±18.81
0959		5.79	±19.25
0960		11.81	±17.96
0961		2.78	±19.55
0962		8.28	±19.04
0963		9.81	±21.54
0964		9.51	±19.58
0965		9.35	±20.87
0966		-14.25	±17.33
0967		15.35	±12.32
0968		4.56	±15.06
0969		0.65	±20.51
0970		3.75	±22.12
0971		3.14	±20.21
0972		3.77	±21.21
0973		2.92	±20.24
0974		2.32	±18.22
0975		4.49	±21.4
0976		-6.48	±17.43
0977		2.25	±21.28
0978		-4.79	±19.51
0979		-6.78	±20
0980		-40.69	±16.54
0981		-3.54	±18.85
0982		-3.54	±19.38
0983		-0.92	±18.8
0984		2.13	±20.23
0985		9.49	±18.76
0986		8.31	±21.36
0987		6.39	±16.96
0988		3.87	±22.04
0989		-2.36	±17.7
0990		-5.05	±20.04
0991		-1.78	±17.66
0992		-8.42	±18.95
0993		3.3	±20.25
0994		-7.82	±19.29
0995		2.19	±21.58
0996		2.11	±21.37
0997		4.45	±21.32
0998		5.06	±21.89
0999		-5.07	±21.91
1000		6.89	±16.91
1001		7.04	±22.05
1002		-0.03	±21.99
1003		-7.54	±20.05
1004		5.11	±21.39
1005		2.35	±22.15
1006		6.76	±21.36
1007		3.57	±21.79
1008		12.63	±22.22
1009		3.72	±21.24
1010		4.26	±22.18
1011		-3.76	±21.6
1012		3.48	±22.08
1013		3.75	±21.26
1014		-3.38	±20.07
1015		4.63	±21.92
1016		-4.86	±18.43
1017		0.11	±20.04
1018		1.07	±20.52
1019		2.62	±21.25
1020		9.51	±21.34
1021		0.43	±21.17
1022		9.68	±20.73
1023		6.68	±18.71
1024		1.69	±21.35
1025		3.95	±21.38
1026		0.82	±21.29
1027		7.89	±21.89
1028		1.44	±21.69
1029		6.53	±20.83

[truncated: 6 more sheets: Fig. 4b, Fig. 4c, Fig. 5a, Fig. 5b, FIg. 5c, Fig. 5d]
